# Supplementary material for: Identification and validation of immune-related gene signature models for predicting prognosis and immunotherapy response in hepatocellular carcinoma
Source: Front Immunol. 2024 Jun 12;15:1371829. doi: 10.3389/fimmu.2024.1371829 (PMC11199539; doi:10.3389/fimmu.2024.1371829)
Supplement: Supplementary file 1 [file DataSheet_1.zip]

Archive with 13 entries (12 files):
- Supplementary files/
- Supplementary files/figureS1.pdf
- Supplementary files/figureS1_00.jpg
- Supplementary files/figureS2.pdf
- Supplementary files/figureS2_00.jpg
- Supplementary files/figureS3.pdf
- Supplementary files/figureS3_00.jpg
- Supplementary files/figureS4.pdf
- Supplementary files/figureS4_00.jpg
- Supplementary files/figureS5.pdf
- Supplementary files/figureS5_00.jpg
- Supplementary files/Supplementary tableS1&3-5.xlsx
- Supplementary files/TableS2.doc
