# Supplementary material for: Identification and validation of immune-related gene signature models for predicting prognosis and immunotherapy response in hepatocellular carcinoma
Source: Front Immunol. 2024 Jun 12;15:1371829. doi: 10.3389/fimmu.2024.1371829 (PMC11199539; doi:10.3389/fimmu.2024.1371829)
Supplement: Supplementary file 1 [file DataSheet_1.zip › Supplementary files/Supplementary tableS1&3-5.xlsx]

## Sheet: Table S1
Table S1 The sequence of primers for qPCR
Name	Sequence(5 '→ 3')
18SrRNA-F	CAGCCACCCGAGATTGAGCA
18SrRNA-R	TAGTAGCGACGGGCGGTGTG
HRAS-F	TGCCATCAACAACACCAAGTC
HRAS-R	TCCTGAGCCTGCCGAGATT
HDAC1-F	CGCTCCATCCGTCCAGATAA
HDAC1-R	GCCACAGAACCACCAGTAGA
PSMD1-F	AAGACAACCTCCTGATGGCATA
PSMD1-R	AGGCTCTGGACTGGCTTCT
RAET1E-F	GCAATGCCAGAACCGACAG
RAET1E-R	CACCAGACACAGATGAGAACAAT
CMTM7-F	GCTGATTGCCTTCATCTGTGT
CMTM7-R	TCCGCTCTGGTTGTAACTCTT
TXLNA-F	TTGAGAGCCTATGCCGTGAG
TXLNA-R	CTGCTGTTGTAGGTCCTTGTG

## Sheet: Table S3
Table S3 The differentially expressed genes (DEG) between high and low risk groups
Gene.symbol	log2FoldChange	AveExpr	t	padj	adj.P.Val	B	regulate
AASS	-1.17544	3.49686	-5.87953	1.07e-08	4e-07	9.50986	Down
ABAT	-1.15253	5.67934	-6.77516	6.35e-11	5.58e-09	14.4265	Down
ABCA6	-1.07865	3.33124	-6.38601	6.29e-10	3.87e-08	12.2332	Down
ABCA8	-1.10051	1.91084	-5.79688	1.68e-08	5.75e-07	9.1175	Down
ABCB11	-1.52364	3.77076	-6.27204	1.21e-09	6.79e-08	11.6018	Down
ABCB4	-1.36466	4.68206	-6.67708	1.14e-10	8.92e-09	13.8622	Down
ABCG8	-1.07844	4.21875	-6.08665	3.44e-09	1.58e-07	10.5892	Down
AC004862.1	-1.03174	1.40122	-5.34996	1.72e-07	4.11e-06	6.90666	Down
AC006329.1	-1.17959	2.2205	-5.61018	4.52e-08	1.33e-06	8.16861	Down
AC008549.1	-1.37941	2.78247	-5.47049	9.33e-08	2.46e-06	7.46557	Down
AC021074.3	-1.11304	2.43215	-4.92535	1.38e-06	2.3e-05	4.91748	Down
AC021146.9	-1.02414	3.6952	-4.11149	5.05e-05	0.000459547	1.47713	Down
AC026803.3	-1.17579	3.67094	-6.44388	4.5e-10	2.94e-08	12.5504	Down
AC079360.1	-1.18346	0.717711	-7.1289	7.28e-12	9.18e-10	16.5288	Down
AC084375.1	-1.06519	1.05695	-4.10607	5.17e-05	0.000467046	1.53048	Down
AC107385.2	-1.0743	5.00623	-4.58747	6.55e-06	8.59e-05	3.37625	Down
AC115619.1	-1.1451	5.72055	-6.70578	9.63e-11	7.73e-09	14.0253	Down
AC136475.3	-1.10243	2.1939	-4.65566	4.81e-06	6.65e-05	3.74601	Down
AC136601.2	-1.12611	1.1599	-5.63463	3.97e-08	1.19e-06	8.29636	Down
AC239800.2	-1.0726	1.28706	-5.40444	1.31e-07	3.26e-06	7.16741	Down
ACADL	-1.17842	1.87833	-5.90217	9.49e-09	3.61e-07	9.66059	Down
ACKR2	-1.07176	1.91207	-7.36833	1.61e-12	2.65e-10	17.9777	Down
ACMSD	-1.04221	5.03994	-5.68778	3e-08	9.43e-07	8.50404	Down
ACOT12	-1.30574	4.4794	-6.06765	3.82e-09	1.72e-07	10.4862	Down
ACSM2A	-1.53901	5.21647	-6.98845	1.74e-11	1.88e-09	15.6794	Down
ACSM2B	-1.27322	5.74475	-6.043	4.38e-09	1.93e-07	10.3506	Down
ACSM5	-1.24685	4.54633	-5.1432	4.82e-07	9.63e-06	5.85571	Down
ADH1B	-1.62301	7.28796	-5.88243	1.06e-08	3.94e-07	9.51424	Down
ADH1C	-1.63635	7.88005	-4.93459	1.32e-06	2.22e-05	4.9143	Down
ADH4	-1.65029	7.41459	-4.53957	8.11e-06	0.000103052	3.19007	Down
ADORA2BP1	-1.09329	1.53306	-4.97108	1.11e-06	1.93e-05	5.14372	Down
AFM	-1.50266	6.53835	-6.06501	3.88e-09	1.74e-07	10.4712	Down
AFP	1.89714	3.98254	4.66727	4.57e-06	6.37e-05	3.725	Up
AGR2	1.18085	0.563757	4.2571	2.76e-05	0.00028232	2.10866	Up
AGXT2	-1.175	3.99406	-5.70015	2.81e-08	8.94e-07	8.57803	Down
AKR1C6P	-1.03595	2.88934	-4.61963	5.67e-06	7.65e-05	3.5646	Down
AKR7A3	-1.91559	6.05883	-7.47599	8.08e-13	1.5e-10	18.6453	Down
AL137798.1	-1.0276	1.16546	-4.82874	2.17e-06	3.36e-05	4.50738	Down
AL354872.1	-1.22863	3.76308	-6.29581	1.06e-09	6.05e-08	11.7298	Down
AL590550.1	1.06804	0.900489	4.37278	1.68e-05	0.000187037	2.58406	Up
ALDH1L1	-1.07338	5.34663	-3.98729	8.36e-05	0.000698005	0.981117	Down
ALDH8A1	-1.03363	5.52119	-5.20795	3.51e-07	7.33e-06	6.15419	Down
ALDOB	-1.21888	10.0755	-4.38288	1.61e-05	0.000180558	2.59098	Down
ANG	-1.04544	7.85174	-6.05111	4.19e-09	1.86e-07	10.408	Down
ANLN	1.00995	2.06198	7.64738	2.66e-13	6.14e-11	19.7167	Up
ANO1	-1.32211	3.57326	-6.03143	4.67e-09	2.04e-07	10.3074	Down
ANXA10	-1.56356	3.42828	-6.77385	6.4e-11	5.58e-09	14.4328	Down
AOX1	-1.02146	7.40907	-4.02903	7.07e-05	0.000606723	1.15751	Down
AP001065.3	-1.37553	2.47918	-8.04333	1.92e-14	8.46e-12	22.2482	Down
AP001783.1	-1.36994	2.4109	-4.23394	3.04e-05	0.000304508	2.01199	Down
AP1M2	1.15444	2.16936	3.77223	0.000194132	0.00139679	0.269396	Up
APOA5	-1.31048	7.23835	-5.39264	1.39e-07	3.44e-06	7.04996	Down
APOF	-1.62101	5.24376	-5.96538	6.72e-09	2.7e-07	9.94063	Down
AQP9	-2.00495	7.00694	-6.91486	2.73e-11	2.76e-09	15.2473	Down
AR	-1.46378	3.47947	-7.74555	1.4e-13	3.81e-11	20.3432	Down
ASPDH	-1.61084	5.05395	-6.81966	4.86e-11	4.48e-09	14.6865	Down
AZGP1	-1.03886	8.96322	-5.01131	9.15e-07	1.66e-05	5.2799	Down
AZGP1P1	-1.18717	3.45461	-6.56263	2.25e-10	1.59e-08	13.2212	Down
BAAT	-1.24373	7.7118	-6.74015	7.84e-11	6.52e-09	14.2318	Down
BBOX1	-1.01085	2.50522	-3.91418	0.000111791	0.000886013	0.789859	Down
BDH1	-1.16546	4.85166	-7.51241	6.39e-13	1.23e-10	18.8721	Down
BHMT	-1.44415	6.26817	-4.96706	1.13e-06	1.96e-05	5.04345	Down
BIRC5	1.24556	3.55278	8.16541	8.41e-15	5.79e-12	23.0668	Up
C3P1	-1.42412	4.40011	-5.55581	6e-08	1.7e-06	7.84846	Down
C4BPA	-1.36437	9.36422	-6.13536	2.62e-09	1.28e-07	10.8718	Down
C4BPB	-1.03278	7.48936	-6.57009	2.15e-10	1.53e-08	13.2575	Down
C6	-1.65911	6.19304	-7.31208	2.3e-12	3.51e-10	17.6327	Down
C8A	-1.25732	7.20339	-6.17286	2.12e-09	1.08e-07	11.0551	Down
C8B	-1.14084	7.69481	-6.20838	1.74e-09	9.03e-08	11.2517	Down
CA5A	-1.00516	3.76908	-4.97202	1.1e-06	1.93e-05	5.08058	Down
CA9	1.62888	1.04372	5.89525	9.86e-09	3.71e-07	9.61919	Up
CCL16	-1.54935	6.09344	-5.74737	2.19e-08	7.26e-07	8.80928	Down
CCL20	1.11108	4.45296	3.86195	0.000137223	0.00104679	0.520758	Up
CCNB1	1.09492	4.20623	8.00342	2.52e-14	1.02e-11	22.0059	Up
CCNB2	1.10068	2.94334	8.01524	2.32e-14	9.93e-12	22.0798	Up
CCND2P1	-1.11508	3.40688	-4.24474	2.9e-05	0.00029428	2.0082	Down
CD24	1.54513	5.39329	5.19052	3.82e-07	7.88e-06	6.07486	Up
CDC20	1.61243	3.98212	9.84478	4.73e-20	6.34e-16	34.8075	Up
CDCA8	1.13901	2.93543	9.29951	2.74e-18	1.84e-14	30.8434	Up
CDHR5	-1.05804	6.77823	-4.98643	1.03e-06	1.83e-05	5.13585	Down
CDK1	1.01518	3.01352	7.41584	1.19e-12	2.05e-10	18.2752	Up
CDO1	-1.26705	7.37989	-6.2072	1.75e-09	9.08e-08	11.2425	Down
CDT1	1.04366	3.16417	7.64829	2.65e-13	6.14e-11	19.7273	Up
CENPA	1.1266	1.84551	8.54419	6.16e-16	8.71e-13	25.5685	Up
CENPM	1.21131	2.95982	8.57541	4.95e-16	7.89e-13	25.8063	Up
CENPW	1.00508	3.91348	7.87954	5.76e-14	1.91e-11	21.203	Up
CEP55	1.01419	1.48317	8.38393	1.88e-15	2.02e-12	24.4819	Up
CES2	-1.23779	7.04518	-6.90244	2.94e-11	2.91e-09	15.1744	Down
CES3	-1.06637	3.6066	-6.11232	2.98e-09	1.41e-07	10.7359	Down
CFHR2	-1.29751	7.71587	-5.89058	1.01e-08	3.8e-07	9.56101	Down
CFHR3	-1.74146	4.83947	-6.21933	1.63e-09	8.61e-08	11.303	Down
CFHR4	-2.04098	4.10875	-8.3429	2.49e-15	2.58e-12	24.242	Down
CFHR5	-1.33663	5.85255	-4.4198	1.37e-05	0.000158353	2.67829	Down
CLDN2	-1.23599	4.05467	-4.0561	6.33e-05	0.000553796	1.25765	Down
CLDN4	1.15092	2.38379	3.94813	9.77e-05	0.000794741	0.895843	Up
CLGN	1.10186	2.67343	5.04797	7.67e-07	1.43e-05	5.44586	Up
CPB2	-1.03607	7.22517	-6.80435	5.33e-11	4.8e-09	14.6015	Down
CPS1	-1.95146	7.06833	-6.04008	4.45e-09	1.96e-07	10.3419	Down
CSAG1	1.36143	0.713074	4.82357	2.22e-06	3.43e-05	4.47299	Up
CTAG2	1.31111	0.668822	4.3744	1.67e-05	0.00018612	2.57712	Up
CTH	-1.16729	5.08541	-5.34912	1.73e-07	4.12e-06	6.82845	Down
CUX2	-1.27207	3.0768	-6.0009	5.53e-09	2.28e-07	10.156	Down
CYP11A1	-1.04995	1.93107	-5.114	5.57e-07	1.08e-05	5.79021	Down
CYP17A1	-1.16253	1.70949	-3.9624	9.23e-05	0.00075708	0.998034	Down
CYP1A1	-1.09082	2.32432	-3.09877	0.00212325	0.00973425	-1.8992	Down
CYP1A2	-1.34649	2.5201	-3.39859	0.000766793	0.00427177	-0.980764	Down
CYP2A6	-2.04339	6.75617	-4.70115	3.91e-06	5.58e-05	3.87037	Down
CYP2A7	-1.39383	2.71552	-3.66932	0.00028668	0.00192592	-0.0862664	Down
CYP2B6	-1.05046	4.90454	-4.05598	6.34e-05	0.000553796	1.24151	Down
CYP2C8	-1.72831	6.80318	-5.87807	1.08e-08	4.02e-07	9.48771	Down
CYP2C9	-1.87505	6.75351	-6.90089	2.97e-11	2.93e-09	15.1641	Down
CYP2D6	-1.044	7.1154	-4.3782	1.64e-05	0.000183555	2.52073	Down
CYP2E1	-1.33367	6.79699	-3.07656	0.00228279	0.0102952	-2.05549	Down
CYP3A4	-2.09619	5.80494	-4.56155	7.35e-06	9.5e-05	3.26962	Down
CYP3A43	-1.06898	1.27117	-5.80212	1.63e-08	5.63e-07	9.14684	Down
CYP4A11	-1.51701	6.6921	-6.14852	2.43e-09	1.21e-07	10.92	Down
CYP4A22	-1.46987	4.84209	-6.37051	6.88e-10	4.16e-08	12.1319	Down
CYP4F2	-1.63557	5.44346	-6.77	6.55e-11	5.67e-09	14.3971	Down
CYP4F3	-1.13298	6.06356	-6.80666	5.26e-11	4.77e-09	14.6103	Down
CYP7A1	-1.56481	4.55724	-4.78816	2.62e-06	3.97e-05	4.24981	Down
CYP8B1	-2.28394	5.72324	-6.54891	2.44e-10	1.7e-08	13.1313	Down
DAO	-1.29519	4.50174	-6.39596	5.94e-10	3.71e-08	12.2747	Down
DEPDC1B	1.0917	1.52243	8.24671	4.83e-15	4.18e-12	23.5733	Up
DEPDC7	-1.03524	3.93513	-7.60554	3.5e-13	7.63e-11	19.4575	Down
DKK1	1.49994	1.2801	5.14267	4.84e-07	9.64e-06	5.91785	Up
DLGAP5	1.01812	1.93	8.11635	1.17e-14	6.28e-12	22.7253	Up
DMGDH	-1.23436	4.89143	-7.03791	1.28e-11	1.48e-09	15.9738	Down
DPYS	-1.26773	6.62137	-5.67448	3.22e-08	9.93e-07	8.4414	Down
DSG1	-1.04538	1.2586	-5.49782	8.1e-08	2.2e-06	7.62209	Down
DUSP9	1.13887	2.98391	4.59567	6.31e-06	8.34e-05	3.44035	Up
ECM2	-1.15051	3.32938	-7.6549	2.53e-13	6.02e-11	19.7687	Down
EEF1A2	-1.16101	3.05778	-3.10792	0.00206053	0.0095039	-1.91142	Down
EHHADH	-1.02158	6.2562	-6.05398	4.12e-09	1.84e-07	10.4108	Down
ELFN1	-1.50842	2.64798	-6.74893	7.44e-11	6.26e-09	14.2954	Down
EPCAM	1.03366	2.3493	2.7803	0.00576634	0.0216473	-2.82503	Up
ETNPPL	-1.33238	4.78246	-5.22929	3.16e-07	6.72e-06	6.25848	Down
ETV4	1.24765	2.66539	5.13906	4.92e-07	9.77e-06	5.8665	Up
F11	-1.0605	4.75084	-6.66676	1.22e-10	9.43e-09	13.8018	Down
F12	-1.06534	7.77112	-4.91171	1.47e-06	2.42e-05	4.81123	Down
F13B	-1.133	6.27418	-5.74488	2.22e-08	7.33e-07	8.7972	Down
F9	-1.6522	5.94687	-6.02462	4.85e-09	2.08e-07	10.2539	Down
FAM83A-AS1	-1.56856	1.05142	-6.02272	4.9e-09	2.09e-07	10.2758	Down
FAM99A	-1.1476	2.14831	-3.93977	0.000101027	0.00081612	0.901361	Down
FAXDC2	-1.03629	4.51376	-7.37321	1.56e-12	2.59e-10	18.0088	Down
FBP1	-1.09703	6.62794	-5.32571	1.95e-07	4.54e-06	6.72094	Down
FDCSP	1.00468	0.72881	3.40245	0.00075644	0.00422373	-0.941147	Up
FETUB	-1.07618	5.26428	-3.79068	0.000180862	0.00131827	0.262339	Down
FMO3	-1.31687	7.25162	-5.67595	3.19e-08	9.88e-07	8.45431	Down
FMO4	-1.12353	4.2853	-7.93418	4e-14	1.45e-11	21.556	Down
FNDC5	-1.15025	2.75553	-3.81696	0.00016343	0.00121227	0.427441	Down
FOLH1B	-1.04715	0.808803	-5.77576	1.88e-08	6.38e-07	8.99933	Down
FTCD	-1.2221	7.10983	-5.51806	7.3e-08	2e-06	7.66313	Down
G6PC	-1.56585	7.38618	-6.44205	4.55e-10	2.96e-08	12.5359	Down
G6PD	1.27728	4.14466	8.43035	1.36e-15	1.52e-12	24.834	Up
GADD45G	-1.14151	6.36196	-6.65955	1.27e-10	9.82e-09	13.7613	Down
GBA3	-1.19651	3.55405	-4.75018	3.13e-06	4.61e-05	4.10355	Down
GCGR	-1.1836	3.04797	-3.68292	0.000272418	0.00184628	-0.0591876	Down
GFRA1	-1.23085	2.38526	-5.48638	8.59e-08	2.31e-06	7.55279	Down
GHR	-1.10522	3.67729	-6.2901	1.09e-09	6.18e-08	11.6989	Down
GINS1	1.06046	2.27793	8.83778	7.75e-17	2.37e-13	27.5862	Up
GLYAT	-1.9606	4.37297	-6.25605	1.32e-09	7.25e-08	11.5093	Down
GLYATL1	-1.59581	4.49682	-7.51735	6.19e-13	1.21e-10	18.9041	Down
GNMT	-1.41121	5.99338	-5.14713	4.73e-07	9.47e-06	5.87062	Down
GPC3	1.06944	7.6109	2.9704	0.00320894	0.0134909	-2.33699	Up
GPLD1	-1.43016	3.37599	-6.41334	5.38e-10	3.39e-08	12.3867	Down
GPT	-1.25845	5.66341	-7.06085	1.11e-11	1.33e-09	16.1104	Down
GPT2	-1.05402	5.69705	-5.86942	1.13e-08	4.16e-07	9.43703	Down
GREM2	-1.09491	1.9864	-4.01649	7.43e-05	0.000631956	1.1919	Down
GSTM1	-1.17235	1.56991	-3.14307	0.00183528	0.00868082	-1.74086	Down
GTSE1	1.00334	1.57477	8.15356	9.12e-15	5.97e-12	22.961	Up
GTSF1	1.02987	0.493158	4.28287	2.47e-05	0.000258576	2.21162	Up
H19	1.26868	5.20947	3.39978	0.00076361	0.00425757	-1.06667	Up
HAO1	-1.33022	7.41693	-6.25511	1.33e-09	7.27e-08	11.5036	Down
HAO2	-1.15719	4.20698	-3.58134	0.00039732	0.00250261	-0.453423	Down
HGD	-1.13631	7.97264	-6.57151	2.14e-10	1.53e-08	13.2687	Down
HGFAC	-1.7013	4.07954	-4.77465	2.79e-06	4.2e-05	4.20243	Down
HJURP	1.04421	2.24124	8.10599	1.26e-14	6.28e-12	22.6637	Up
HJV	-1.29071	7.09339	-5.36683	1.58e-07	3.83e-06	6.92344	Down
HMGA1	1.02781	6.19754	8.51564	7.52e-16	9.18e-13	25.4091	Up
HNF4A-AS1	-1.05666	3.29009	-4.84326	2.03e-06	3.17e-05	4.51939	Down
HP	-1.3885	10.6401	-5.3546	1.68e-07	4.03e-06	6.90971	Down
HPD	-2.4342	8.37229	-7.12755	7.34e-12	9.21e-10	16.5175	Down
HPR	-1.43796	7.69931	-5.82242	1.46e-08	5.16e-07	9.20719	Down
HPX	-1.13056	9.9541	-5.58925	5.04e-08	1.47e-06	8.05063	Down
HRG	-1.40952	8.68992	-4.37524	1.66e-05	0.00018568	2.5341	Down
HSD11B1	-1.7584	6.95569	-4.96623	1.14e-06	1.97e-05	5.04573	Down
HSD17B13	-1.35658	4.30649	-3.40004	0.000762896	0.00425447	-1.05347	Down
HSD17B6	-1.65905	8.0559	-6.91773	2.68e-11	2.72e-09	15.2687	Down
IGF2BP2	1.17426	2.24436	5.59511	4.89e-08	1.43e-06	8.07853	Up
IGFBP1	-1.07547	8.93099	-4.21666	3.27e-05	0.000321636	1.90746	Down
IGHG1	1.09853	6.25007	2.60611	0.00960444	0.0325588	-3.34047	Up
IGHG4	1.0408	2.59368	3.39683	0.00077156	0.00429565	-1.02156	Up
IGKC	1.06631	8.15691	2.67275	0.0079255	0.0279542	-3.13069	Up
IGSF23	-1.52152	3.88297	-6.78274	6.07e-11	5.34e-09	14.4793	Down
IL4I1	1.00818	1.53363	6.45174	4.3e-10	2.83e-08	12.6156	Up
INSIG1	-1.06925	7.95685	-6.01871	5.01e-09	2.12e-07	10.237	Down
IYD	-1.0332	1.89162	-6.34113	8.15e-10	4.8e-08	12.0054	Down
KIF18B	1.06442	1.61986	8.23454	5.25e-15	4.4e-12	23.4949	Up
KIF20A	1.04666	2.51375	7.67475	2.23e-13	5.38e-11	19.8929	Up
KIF2C	1.24839	2.36361	9.19384	5.94e-18	3.19e-14	30.076	Up
KIF4A	1.10179	2.36629	8.21876	5.85e-15	4.76e-12	23.4074	Up
KIFC1	1.15421	3.34459	8.01024	2.4e-14	9.93e-12	22.0491	Up
KNG1	-1.01185	9.17227	-5.00692	9.34e-07	1.69e-05	5.26318	Down
LAMA5-AS1	-1.1013	2.12108	-4.85007	1.97e-06	3.1e-05	4.59261	Down
LCAT	-1.03625	4.6737	-5.68525	3.04e-08	9.5e-07	8.49313	Down
LDHD	-1.0779	6.02276	-6.70111	9.9e-11	7.89e-09	13.999	Down
LECT2	-1.65007	4.41112	-5.87915	1.08e-08	4e-07	9.4958	Down
LINC00844	-1.23948	0.980068	-5.89754	9.73e-09	3.68e-07	9.62817	Down
LINC01018	-1.70959	2.58027	-6.07911	3.58e-09	1.63e-07	10.5826	Down
LINC01093	-1.05231	1.14139	-5.03259	8.26e-07	1.53e-05	5.41879	Down
LINC01485	-1.55301	3.65106	-6.19196	1.9e-09	9.76e-08	11.1684	Down
LINC01554	-1.7961	2.85291	-4.90388	1.53e-06	2.5e-05	4.81465	Down
LINC01702	-1.39632	2.7815	-5.46031	9.83e-08	2.56e-06	7.41597	Down
LINC02499	-1.19592	2.89905	-6.01264	5.18e-09	2.17e-07	10.2212	Down
LINC02768	-1.14479	1.30488	-6.30226	1.02e-09	5.85e-08	11.7934	Down
LRCOL1	-1.1748	1.805	-4.97454	1.09e-06	1.91e-05	5.15613	Down
LRRC3	-1.03993	3.28341	-6.54714	2.46e-10	1.71e-08	13.1352	Down
MAGEA12	1.26325	0.249006	4.60947	5.93e-06	7.95e-05	3.5176	Up
MAGEA3	1.50665	0.901454	4.73803	3.31e-06	4.83e-05	4.09988	Up
MAGEA6	1.67851	0.670755	5.57492	5.43e-08	1.56e-06	7.98356	Up
MARCKSL1	1.04132	6.47908	7.77898	1.12e-13	3.24e-11	20.5574	Up
MASP2	-1.41104	6.07029	-6.05176	4.17e-09	1.85e-07	10.3984	Down
MAT1A	-1.10015	8.72619	-6.10961	3.02e-09	1.43e-07	10.7285	Down
MBL2	-1.13461	4.96001	-4.6017	6.14e-06	8.17e-05	3.43714	Down
MDK	1.05592	6.72641	4.93081	1.34e-06	2.25e-05	4.88942	Up
MEP1A	1.291	0.761413	5.19816	3.68e-07	7.63e-06	6.17799	Up
MFSD2A	-1.24476	2.83556	-4.11582	4.96e-05	0.000453409	1.53363	Down
MKI67	1.01347	2.39675	7.64883	2.64e-13	6.14e-11	19.7286	Up
MMP12	1.2221	0.447867	6.13282	2.66e-09	1.3e-07	10.8693	Up
MMP7	1.23611	1.62909	4.51144	9.18e-06	0.000113884	3.13772	Up
MMP9	1.29991	2.59521	5.97985	6.21e-09	2.52e-07	10.0421	Up
MOGAT2	-1.54951	2.86553	-5.85036	1.26e-08	4.54e-07	9.37666	Down
MTND4P20	-1.50532	3.67916	-5.94719	7.42e-09	2.95e-07	9.86263	Down
MYBL2	1.74907	3.58636	9.4293	1.05e-18	9.44e-15	31.7836	Up
MYRIP	-1.09305	2.77117	-5.02097	8.73e-07	1.6e-05	5.33738	Down
NAT2	-1.19064	2.5045	-4.52535	8.63e-06	0.000108482	3.18576	Down
NBPF13P	-1.06947	2.70463	-5.23858	3.01e-07	6.47e-06	6.34942	Down
NECAB2	-1.00865	2.93994	-4.1566	4.19e-05	0.000395076	1.68213	Down
NLRP6	-1.20293	1.15663	-7.29747	2.53e-12	3.79e-10	17.5459	Down
NR1I2	-1.1338	3.1152	-5.17014	4.23e-07	8.56e-06	6.01483	Down
NR1I3	-1.37154	4.51255	-6.42738	4.96e-10	3.2e-08	12.4499	Down
NRSN2	1.11563	2.83176	6.31878	9.26e-10	5.41e-08	11.8619	Up
NTS	1.39951	0.834318	4.54935	7.76e-06	9.93e-05	3.29888	Up
NUF2	1.00547	2.0876	7.49468	7.17e-13	1.35e-10	18.7623	Up
NUGGC	-1.01253	2.68914	-5.22434	3.23e-07	6.86e-06	6.28219	Down
OGDHL	-1.43573	4.50562	-6.53726	2.61e-10	1.8e-08	13.0672	Down
OTC	-1.50953	6.35788	-5.831	1.4e-08	4.96e-07	9.24062	Down
PAFAH1B3	1.0444	4.03337	6.79289	5.71e-11	5.08e-09	14.5314	Up
PAH	-1.00028	7.50452	-5.15011	4.66e-07	9.36e-06	5.89893	Down
PCK1	-2.02926	6.57513	-6.71409	9.16e-11	7.43e-09	14.0759	Down
PDK4	-1.19554	5.46478	-5.8392	1.34e-08	4.79e-07	9.28005	Down
PEG10	1.95093	3.06652	5.06113	7.2e-07	1.35e-05	5.49565	Up
PFKFB1	-1.49213	3.65857	-7.38337	1.46e-12	2.44e-10	18.075	Down
PFN1P11	-1.03874	1.32561	-4.15968	4.14e-05	0.000390804	1.74623	Down
PFN2	1.00028	2.36219	5.80411	1.61e-08	5.58e-07	9.13432	Up
PGLYRP2	-1.16615	5.77423	-4.39985	1.5e-05	0.000170189	2.59611	Down
PKM	1.21367	4.9526	7.50693	6.62e-13	1.26e-10	18.8377	Up
PLBD1	1.16471	2.2209	6.98527	1.77e-11	1.89e-09	15.6738	Up
PLGLA	-1.21184	1.64034	-5.70303	2.77e-08	8.84e-07	8.64261	Down
PLK1	1.14679	2.06429	8.9999	2.42e-17	9.29e-14	28.7034	Up
PODXL2	1.28798	1.60701	5.10171	5.91e-07	1.14e-05	5.72583	Up
PON1	-1.59397	7.33264	-6.41694	5.26e-10	3.33e-08	12.3954	Down
PON3	-1.07433	5.9793	-6.76568	6.73e-11	5.79e-09	14.372	Down
PPARGC1A	-1.15221	3.03043	-5.89166	1e-08	3.78e-07	9.58362	Down
PROZ	-1.19885	4.20275	-6.02778	4.76e-09	2.06e-07	10.2764	Down
PTTG1	1.132	4.01151	7.33553	1.98e-12	3.12e-10	17.777	Up
RDH16	-1.46874	5.70369	-5.43259	1.13e-07	2.9e-06	7.23404	Down
RGN	-1.07826	6.61029	-6.64589	1.38e-10	1.05e-08	13.6841	Down
RGS2	1.01352	3.71982	5.85572	1.22e-08	4.44e-07	9.37242	Up
RNASE4	-1.04083	2.50312	-7.35881	1.71e-12	2.77e-10	17.9235	Down
RORC	-1.01428	5.28134	-5.88582	1.04e-08	3.88e-07	9.52201	Down
RTP3	-1.98618	5.33955	-7.29533	2.56e-12	3.82e-10	17.5302	Down
RUNDC3B	-1.01392	1.78224	-7.201	4.64e-12	6.11e-10	16.9604	Down
S100P	1.28313	4.45867	3.10735	0.00206443	0.0095166	-1.97326	Up
SAA1	-1.4228	8.52213	-3.53442	0.000471619	0.00287228	-0.583012	Down
SAA2	-1.26213	4.0913	-3.51256	0.000510526	0.00306818	-0.679967	Down
SDS	-1.26586	6.17755	-3.27569	0.00117476	0.00602131	-1.45867	Down
SEC14L2	-1.56014	5.03919	-7.94749	3.66e-14	1.38e-11	21.6424	Down
SERPINC1	-1.37168	11.1921	-5.29178	2.31e-07	5.21e-06	6.61638	Down
SKA1	1.01372	1.96155	7.54564	5.16e-13	1.04e-10	19.0784	Up
SLC10A1	-2.53046	5.8324	-7.98351	2.88e-14	1.12e-11	21.8763	Down
SLC13A5	-1.57253	4.9965	-6.41804	5.23e-10	3.32e-08	12.3957	Down
SLC17A2	-1.16295	4.49142	-5.42945	1.15e-07	2.93e-06	7.22265	Down
SLC1A1	-1.15856	3.73931	-4.99548	9.87e-07	1.77e-05	5.18983	Down
SLC1A2	-1.32599	1.95905	-5.76725	1.97e-08	6.62e-07	8.96548	Down
SLC1A5	1.32062	3.44624	8.10572	1.26e-14	6.28e-12	22.6736	Up
SLC22A1	-1.84697	5.66733	-5.2662	2.63e-07	5.79e-06	6.43248	Down
SLC22A7	-1.33174	6.39077	-4.36575	1.73e-05	0.00019184	2.46154	Down
SLC25A47	-1.50833	5.05697	-4.25369	2.8e-05	0.000285532	2.01033	Down
SLC27A2	-1.09957	6.44561	-5.87594	1.09e-08	4.04e-07	9.47424	Down
SLC27A5	-1.77393	5.91926	-8.14182	9.87e-15	6.17e-12	22.9126	Down
SLC28A1	-1.3849	3.72541	-5.29808	2.24e-07	5.07e-06	6.60472	Down
SLC29A4	1.0559	2.0471	4.67165	4.48e-06	6.27e-05	3.80029	Up
SLC2A2	-1.0717	7.6229	-5.03732	8.07e-07	1.5e-05	5.3786	Down
SLC46A3	-1.19401	4.07562	-5.77358	1.9e-08	6.44e-07	8.95152	Down
SLC51A	-1.22095	4.01504	-5.62965	4.08e-08	1.22e-06	8.22197	Down
SLC6A1	-1.0452	3.75096	-5.9416	7.65e-09	3.02e-07	9.82757	Down
SLC6A12	-1.01332	3.8781	-5.06883	6.93e-07	1.31e-05	5.5204	Down
SLC6A13	-1.02343	1.76277	-5.90085	9.56e-09	3.63e-07	9.65503	Down
SLCO1B1	-1.01076	6.48273	-4.74961	3.13e-06	4.61e-05	4.07797	Down
SOCS2	-1.00723	2.29482	-6.61433	1.66e-10	1.22e-08	13.5272	Down
SORD	-1.09164	4.77996	-7.63905	2.81e-13	6.4e-11	19.6677	Down
SORD2P	-1.05856	2.65626	-5.63446	3.98e-08	1.19e-06	8.27856	Down
SOX4	1.02218	3.55919	5.72317	2.49e-08	8.09e-07	8.69331	Up
SPHK1	1.25511	2.22344	5.77142	1.92e-08	6.49e-07	8.96912	Up
SPINK1	1.52918	6.27285	3.36372	0.000866561	0.00471317	-1.17055	Up
SPINT1	1.03703	2.37565	3.81838	0.000162536	0.00120664	0.424782	Up
SPP1	1.78445	6.53588	4.54037	8.08e-06	0.000102734	3.19291	Up
SPP2	-1.54706	6.00065	-5.03803	8.05e-07	1.5e-05	5.36574	Down
SRD5A2	-1.15384	2.27555	-4.67211	4.47e-06	6.26e-05	3.81388	Down
SRP14P4	-1.2518	3.64521	-8.20065	6.62e-15	5.06e-12	23.2966	Down
SSX1	1.16474	1.40222	3.38013	0.000818213	0.00449942	-1.01894	Up
SULT1B1	-1.01665	1.96275	-4.94838	1.24e-06	2.11e-05	5.03478	Down
SULT2A1	-1.40803	8.51032	-5.05841	7.29e-07	1.37e-05	5.48739	Down
SYBU	-1.06635	3.85492	-6.83537	4.42e-11	4.13e-09	14.7837	Down
TAT	-2.37701	6.43264	-7.04655	1.21e-11	1.43e-09	16.0268	Down
TFF2	1.08847	0.131932	4.38291	1.61e-05	0.000180558	2.56825	Up
TFR2	-1.00754	8.135	-5.67481	3.21e-08	9.92e-07	8.45884	Down
THRSP	-1.16208	3.99692	-2.91386	0.00383229	0.0155563	-2.51334	Down
TM6SF2	-1.04695	2.85436	-6.21345	1.69e-09	8.85e-08	11.2957	Down
TMPRSS6	-1.00865	6.49169	-5.16739	4.28e-07	8.67e-06	5.96849	Down
TMSB10	1.16209	10.8838	7.01272	1.5e-11	1.67e-09	15.8372	Up
TOP2A	1.26502	3.70608	7.92451	4.27e-14	1.5e-11	21.4933	Up
TPRG1-AS1	-1.06474	2.46375	-5.38969	1.41e-07	3.48e-06	7.07891	Down
TPX2	1.20532	4.09549	8.79423	1.06e-16	2.56e-13	27.3155	Up
TRNP1	1.32119	3.47088	5.68617	3.03e-08	9.48e-07	8.5073	Up
TROAP	1.05665	2.0841	7.80443	9.48e-14	2.86e-11	20.7124	Up
TTC36	-1.30861	1.82202	-5.18978	3.84e-07	7.89e-06	6.14408	Down
TTPA	-1.25733	5.23146	-6.56932	2.16e-10	1.54e-08	13.2451	Down
UBE2C	1.32539	4.37699	7.58829	3.91e-13	8.4e-11	19.3478	Up
UBXN10	-1.04357	1.83105	-4.94276	1.27e-06	2.16e-05	5.01273	Down
UCHL1	1.03832	1.08432	4.51559	9.01e-06	0.000112379	3.16943	Up
UGT1A2P	-1.05062	1.1696	-4.21411	3.3e-05	0.000324501	1.95344	Down
UGT1A4	-1.48423	3.89675	-4.48472	1.03e-05	0.00012517	2.96839	Down
UGT2B10	-1.10054	6.56452	-4.10768	5.13e-05	0.000464585	1.44472	Down
UGT2B15	-1.25615	7.25762	-4.26093	2.71e-05	0.000278528	2.05179	Down
UPB1	-1.2312	5.5013	-5.62903	4.09e-08	1.22e-06	8.20727	Down
UROC1	-1.05762	3.2631	-3.3323	0.000966689	0.00514112	-1.2362	Down
XDH	-1.13201	3.95238	-5.46502	9.59e-08	2.51e-06	7.40485	Down
Z97056.2	-1.07108	1.94813	-5.22826	3.17e-07	6.75e-06	6.32258	Down
ZG16	-1.10339	2.45923	-5.13051	5.13e-07	1.01e-05	5.85194	Down

## Sheet: Table S4
Table S4 The gene ontology (GO) enrichment results of differentially expressed genes (DEG)
GO.type	ID	Description	GeneRatio	BgRatio	pvalue	p.adjust	qvalue	geneID	Count
BP	GO:0044282	small molecule catabolic process	45/287	388/18614	1.74864e-26	5.58867e-23	4.59801e-23	AASS/ABAT/ABCB11/ACADL/ACMSD/ADH4/AGXT2/ALDH1L1/ALDH8A1/ALDOB/CDO1/CYP1A1/CYP3A4/CYP4A11/CYP4F2/CYP7A1/DAO/EHHADH/FTCD/GPT/GPT2/HAO1/HAO2/HGD/HPD/HSD17B6/IL4I1/LDHD/MAT1A/MFSD2A/OTC/PAH/PCK1/PKM/PON1/PON3/SDS/SLC27A2/SORD/SULT1B1/SULT2A1/TAT/UPB1/UROC1/XDH	45
BP	GO:0006805	xenobiotic metabolic process	28/287	123/18614	5.11914e-25	8.18039e-22	6.73033e-22	ABCB11/ACSM2B/AOX1/CES2/CES3/CYP1A1/CYP1A2/CYP2A6/CYP2A7/CYP2B6/CYP2C8/CYP2C9/CYP2D6/CYP2E1/CYP3A4/CYP4F2/FMO4/GLYAT/GSTM1/NAT2/NR1I2/PON3/RORC/SLC22A7/SLCO1B1/SULT1B1/SULT2A1/UGT2B15	28
BP	GO:0071466	cellular response to xenobiotic stimulus	32/287	189/18614	3.55409e-24	3.78629e-21	3.11513e-21	ABCB11/ACSM2B/AOX1/CES2/CES3/CYP1A1/CYP1A2/CYP2A6/CYP2A7/CYP2B6/CYP2C8/CYP2C9/CYP2D6/CYP2E1/CYP3A4/CYP4F2/FBP1/FMO4/GLYAT/GPLD1/GSTM1/NAT2/NR1I2/PON3/RORC/SLC10A1/SLC22A7/SLCO1B1/SULT1B1/SULT2A1/UCHL1/UGT2B15	32
BP	GO:0008202	steroid metabolic process	39/287	323/18614	1.14939e-23	9.18361e-21	7.55572e-21	ABCB11/ACADL/AFP/APOF/BAAT/BDH1/CYP11A1/CYP17A1/CYP1A1/CYP1A2/CYP2A6/CYP2B6/CYP2C8/CYP2C9/CYP2D6/CYP2E1/CYP3A4/CYP3A43/CYP7A1/CYP8B1/FAXDC2/G6PD/HSD11B1/HSD17B6/INSIG1/LCAT/NR1I2/PON1/RDH16/RORC/SEC14L2/SLC27A2/SLC27A5/SPP1/SRD5A2/SULT2A1/UGT1A4/UGT2B10/UGT2B15	39
BP	GO:0016054	organic acid catabolic process	35/287	250/18614	1.73959e-23	9.26622e-21	7.62368e-21	AASS/ABAT/ABCB11/ACADL/ACMSD/AGXT2/ALDH1L1/ALDH8A1/CDO1/CYP4A11/CYP4F2/DAO/EHHADH/FTCD/GPT/GPT2/HAO1/HAO2/HGD/HPD/IL4I1/LDHD/MAT1A/MFSD2A/OTC/PAH/PCK1/PON1/PON3/SDS/SLC27A2/SORD/SULT2A1/TAT/UROC1	35
BP	GO:0046395	carboxylic acid catabolic process	35/287	250/18614	1.73959e-23	9.26622e-21	7.62368e-21	AASS/ABAT/ABCB11/ACADL/ACMSD/AGXT2/ALDH1L1/ALDH8A1/CDO1/CYP4A11/CYP4F2/DAO/EHHADH/FTCD/GPT/GPT2/HAO1/HAO2/HGD/HPD/IL4I1/LDHD/MAT1A/MFSD2A/OTC/PAH/PCK1/PON1/PON3/SDS/SLC27A2/SORD/SULT2A1/TAT/UROC1	35
BP	GO:0016053	organic acid biosynthetic process	39/287	331/18614	2.85045e-23	1.18519e-20	9.751e-21	AASS/ABAT/ABCB11/ACADL/ACMSD/ACSM2A/ACSM2B/ACSM5/AGXT2/ALDH8A1/APOA5/BAAT/BHMT/CDO1/CPS1/CTH/CYP1A1/CYP1A2/CYP2C8/CYP2C9/CYP2D6/CYP2E1/CYP3A4/CYP4A11/CYP4A22/CYP7A1/CYP8B1/FMO3/GSTM1/HAO1/INSIG1/OTC/PAH/PDK4/RGN/SDS/SLC27A2/SLC27A5/UPB1	39
BP	GO:0009410	response to xenobiotic stimulus	44/287	440/18614	2.96668e-23	1.18519e-20	9.751e-21	ABAT/ABCB11/ABCG8/ACSM2B/AOX1/CA9/CDK1/CES2/CES3/CPB2/CPS1/CYP1A1/CYP1A2/CYP2A6/CYP2A7/CYP2B6/CYP2C8/CYP2C9/CYP2D6/CYP2E1/CYP3A4/CYP4F2/FBP1/FMO4/GLYAT/GPLD1/GSTM1/MDK/NAT2/NR1I2/OTC/PON3/RORC/SLC10A1/SLC1A1/SLC1A2/SLC22A7/SLCO1B1/SORD/SRD5A2/SULT1B1/SULT2A1/UCHL1/UGT2B15	44
BP	GO:0046394	carboxylic acid biosynthetic process	38/287	328/18614	1.98876e-22	7.0623e-20	5.81043e-20	AASS/ABAT/ABCB11/ACADL/ACMSD/ACSM2A/ACSM2B/ACSM5/AGXT2/ALDH8A1/APOA5/BAAT/BHMT/CDO1/CPS1/CTH/CYP1A1/CYP1A2/CYP2C8/CYP2C9/CYP2D6/CYP2E1/CYP3A4/CYP4A11/CYP4A22/CYP7A1/CYP8B1/GSTM1/HAO1/INSIG1/OTC/PAH/PDK4/RGN/SDS/SLC27A2/SLC27A5/UPB1	38
BP	GO:0006631	fatty acid metabolic process	38/287	394/18614	1.28786e-19	4.11601e-17	3.3864e-17	ABCB11/ACADL/ACOT12/ACSM2A/ACSM2B/ACSM5/ADH4/APOA5/BAAT/CES2/CYP1A1/CYP1A2/CYP2A6/CYP2A7/CYP2B6/CYP2C8/CYP2C9/CYP2D6/CYP2E1/CYP3A4/CYP4A11/CYP4A22/CYP4F2/CYP4F3/CYP7A1/EHHADH/FMO4/GSTM1/HAO1/HAO2/INSIG1/MFSD2A/PCK1/PDK4/PPARGC1A/RGN/SLC27A2/SLC27A5	38
BP	GO:1901605	alpha-amino acid metabolic process	28/287	206/18614	1.26352e-18	3.67109e-16	3.02035e-16	AASS/ACMSD/AGXT2/ALDH8A1/BAAT/BHMT/CDO1/CPS1/CTH/DAO/FTCD/GLYAT/GLYATL1/GNMT/GPT/GPT2/HAO1/HGD/HPD/IL4I1/IYD/MAT1A/OTC/PAH/SDS/TAT/TTC36/UROC1	28
BP	GO:0120254	olefinic compound metabolic process	24/287	158/18614	2.93991e-17	7.82997e-15	6.44202e-15	ADH1B/ADH1C/ADH4/AFP/ALDH8A1/CYP11A1/CYP17A1/CYP1A1/CYP1A2/CYP2A6/CYP2A7/CYP2B6/CYP2C8/CYP2C9/CYP2D6/CYP2E1/CYP3A4/CYP4A11/CYP4A22/CYP4F2/CYP4F3/HSD17B6/RDH16/SRD5A2	24
BP	GO:0006520	amino acid metabolic process	30/287	290/18614	1.63768e-16	4.02618e-14	3.3125e-14	AASS/ABAT/ACMSD/AGXT2/ALDH8A1/BAAT/BHMT/CDO1/CPS1/CTH/DAO/FTCD/GLYAT/GLYATL1/GNMT/GPT/GPT2/HAO1/HGD/HPD/IL4I1/IYD/MAT1A/OTC/PAH/SDS/TAT/TTC36/UPB1/UROC1	30
BP	GO:0042178	xenobiotic catabolic process	12/287	26/18614	1.14331e-15	2.61001e-13	2.14735e-13	CYP1A1/CYP1A2/CYP2A6/CYP2B6/CYP2C8/CYP2C9/CYP2D6/CYP3A4/FMO4/GSTM1/NR1I2/PON3	12
BP	GO:0072330	monocarboxylic acid biosynthetic process	25/287	220/18614	6.85576e-15	1.46073e-12	1.2018e-12	ABCB11/ACADL/ACMSD/ACSM2A/ACSM2B/ACSM5/ALDH8A1/APOA5/BAAT/CYP1A1/CYP1A2/CYP2C8/CYP2C9/CYP2D6/CYP2E1/CYP3A4/CYP7A1/CYP8B1/GSTM1/INSIG1/PDK4/RGN/SDS/SLC27A2/SLC27A5	25
BP	GO:0009063	amino acid catabolic process	19/287	113/18614	9.46555e-15	1.89074e-12	1.55559e-12	AASS/ABAT/ACMSD/AGXT2/ALDH8A1/CDO1/DAO/FTCD/GPT/GPT2/HGD/HPD/IL4I1/MAT1A/OTC/PAH/SDS/TAT/UROC1	19
BP	GO:0019373	epoxygenase P450 pathway	10/287	18/18614	2.54878e-14	4.79171e-12	3.94232e-12	CYP1A1/CYP1A2/CYP2A6/CYP2A7/CYP2B6/CYP2C8/CYP2C9/CYP2E1/CYP4A11/CYP4F2	10
BP	GO:0042445	hormone metabolic process	25/287	241/18614	5.70573e-14	1.01308e-11	8.33504e-12	ADH1B/ADH1C/ADH4/AFP/ALDH8A1/CYP11A1/CYP17A1/CYP1A1/CYP1A2/CYP2C8/CYP2C9/CYP2D6/CYP3A4/GHR/HSD17B6/IL4I1/IYD/MEP1A/RDH16/SPP1/SRD5A2/SULT1B1/SULT2A1/UGT2B10/UGT2B15	25
BP	GO:0001676	long-chain fatty acid metabolic process	18/287	110/18614	7.94614e-14	1.33663e-11	1.09969e-11	ACADL/CYP1A1/CYP1A2/CYP2A6/CYP2A7/CYP2B6/CYP2C8/CYP2C9/CYP2D6/CYP2E1/CYP3A4/CYP4A11/CYP4A22/CYP4F2/CYP4F3/GSTM1/SLC27A2/SLC27A5	18
BP	GO:1901606	alpha-amino acid catabolic process	16/287	93/18614	8.81947e-13	1.40935e-10	1.15953e-10	AASS/ACMSD/AGXT2/ALDH8A1/CDO1/DAO/GPT/GPT2/HGD/HPD/IL4I1/MAT1A/OTC/PAH/SDS/TAT	16
BP	GO:0019369	arachidonic acid metabolic process	13/287	56/18614	2.21795e-12	3.37551e-10	2.77716e-10	CYP1A1/CYP1A2/CYP2A6/CYP2A7/CYP2B6/CYP2C8/CYP2C9/CYP2D6/CYP2E1/CYP4A11/CYP4A22/CYP4F2/CYP4F3	13
BP	GO:0006066	alcohol metabolic process	28/287	366/18614	3.28109e-12	4.76653e-10	3.92161e-10	ACADL/ADH1B/ADH1C/ADH4/APOF/CYP11A1/CYP1A1/CYP1A2/CYP2C8/CYP2C9/CYP2D6/CYP3A4/CYP7A1/G6PD/HAO1/HSD17B6/INSIG1/LCAT/MOGAT2/PCK1/PON1/RDH16/SEC14L2/SORD/SPHK1/SULT1B1/SULT2A1/UGT1A4	28
BP	GO:0016042	lipid catabolic process	26/287	330/18614	1.04803e-11	1.45631e-09	1.19816e-09	ABCB11/ACADL/APOA5/CPS1/CYP1A2/CYP3A4/CYP4A11/CYP4F2/CYP7A1/EHHADH/GBA3/GPLD1/HAO1/HAO2/HSD11B1/HSD17B6/LRCOL1/MFSD2A/PAFAH1B3/PCK1/PLBD1/SLC27A2/SPHK1/SPP1/SRD5A2/SULT2A1	26
BP	GO:0042180	cellular ketone metabolic process	21/287	216/18614	2.1893e-11	2.91541e-09	2.39862e-09	ABCB11/ACADL/ACMSD/ADH4/AFP/ALDH8A1/APOA5/BHMT/CYP11A1/CYP17A1/CYP2B6/CYP4F2/CYP7A1/FMO4/HSD17B6/INSIG1/MFSD2A/PDK4/PPARGC1A/RGN/SRD5A2	21
BP	GO:0033559	unsaturated fatty acid metabolic process	15/287	114/18614	2.438e-10	3.11674e-08	2.56426e-08	CES2/CYP1A1/CYP1A2/CYP2A6/CYP2A7/CYP2B6/CYP2C8/CYP2C9/CYP2D6/CYP2E1/CYP4A11/CYP4A22/CYP4F2/CYP4F3/GSTM1	15
BP	GO:0006633	fatty acid biosynthetic process	17/287	161/18614	5.14268e-10	6.32154e-08	5.20098e-08	ACADL/ACSM2A/ACSM2B/ACSM5/APOA5/CYP1A1/CYP1A2/CYP2C8/CYP2C9/CYP2D6/CYP2E1/CYP3A4/CYP7A1/GSTM1/INSIG1/PDK4/RGN	17
BP	GO:0006690	icosanoid metabolic process	15/287	125/18614	9.11095e-10	1.07847e-07	8.87297e-08	CES2/CYP1A1/CYP1A2/CYP2A6/CYP2A7/CYP2B6/CYP2C8/CYP2C9/CYP2D6/CYP2E1/CYP4A11/CYP4A22/CYP4F2/CYP4F3/GSTM1	15
BP	GO:0034308	primary alcohol metabolic process	14/287	107/18614	1.05461e-09	1.20376e-07	9.9038e-08	ADH1B/ADH1C/ADH4/CYP11A1/CYP1A1/CYP1A2/CYP2C8/CYP2D6/CYP3A4/HAO1/HSD17B6/RDH16/SULT1B1/SULT2A1	14
BP	GO:0006956	complement activation	11/287	58/18614	1.15785e-09	1.27603e-07	1.04984e-07	C4BPA/C4BPB/C6/C8A/C8B/CFHR2/CFHR3/CFHR4/CFHR5/MASP2/MBL2	11
BP	GO:0015849	organic acid transport	24/287	353/18614	1.36134e-09	1.45028e-07	1.1932e-07	ABAT/ABCB11/ABCB4/AQP9/CYP4A11/CYP4F2/CYP7A1/MFSD2A/RGS2/SLC10A1/SLC13A5/SLC1A1/SLC1A2/SLC1A5/SLC22A1/SLC22A7/SLC27A2/SLC27A5/SLC29A4/SLC51A/SLC6A1/SLC6A12/SLC6A13/SLCO1B1	24
BP	GO:0030258	lipid modification	18/287	197/18614	1.67759e-09	1.72954e-07	1.42296e-07	ABCB11/ACADL/ADH4/CYP1A1/CYP2C8/CYP2E1/CYP3A4/CYP4A22/CYP4F2/EHHADH/FMO4/HAO1/HAO2/MFSD2A/PDK4/PPARGC1A/SLC27A2/SPHK1	18
BP	GO:0072329	monocarboxylic acid catabolic process	15/287	131/18614	1.7666e-09	1.76439e-07	1.45163e-07	ABCB11/ACADL/AGXT2/CYP4A11/CYP4F2/EHHADH/HAO1/HAO2/LDHD/MFSD2A/PCK1/PON3/SLC27A2/SORD/SULT2A1	15
BP	GO:0016125	sterol metabolic process	16/287	155/18614	2.34227e-09	2.26845e-07	1.86634e-07	ACADL/APOF/CYP11A1/CYP1A2/CYP2C9/CYP2D6/CYP3A4/CYP7A1/CYP8B1/FAXDC2/G6PD/INSIG1/LCAT/PON1/SEC14L2/SULT2A1	16
BP	GO:0097267	omega-hydroxylase P450 pathway	6/287	10/18614	2.54304e-09	2.39046e-07	1.96672e-07	CYP1A1/CYP1A2/CYP2C8/CYP2C9/CYP4A11/CYP4F2	6
BP	GO:0006570	tyrosine metabolic process	7/287	17/18614	3.28186e-09	2.9968e-07	2.46559e-07	HGD/HPD/IL4I1/IYD/PAH/TAT/TTC36	7
BP	GO:0006721	terpenoid metabolic process	13/287	99/18614	4.01934e-09	3.56828e-07	2.93576e-07	ADH1B/ADH1C/ADH4/ALDH8A1/CYP1A1/CYP1A2/CYP2C8/CYP2C9/CYP2D6/CYP2E1/CYP3A4/HSD17B6/RDH16	13
BP	GO:0046942	carboxylic acid transport	23/287	352/18614	6.47039e-09	5.58902e-07	4.5983e-07	ABAT/ABCB11/ABCB4/AQP9/CYP4A11/CYP4F2/CYP7A1/MFSD2A/RGS2/SLC10A1/SLC13A5/SLC1A1/SLC1A2/SLC1A5/SLC22A1/SLC22A7/SLC27A2/SLC27A5/SLC51A/SLC6A1/SLC6A12/SLC6A13/SLCO1B1	23
BP	GO:0042759	long-chain fatty acid biosynthetic process	8/287	28/18614	6.8917e-09	5.78146e-07	4.75663e-07	CYP1A1/CYP1A2/CYP2C8/CYP2C9/CYP2D6/CYP2E1/CYP3A4/GSTM1	8
BP	GO:0042572	retinol metabolic process	10/287	53/18614	7.05497e-09	5.78146e-07	4.75663e-07	ADH1B/ADH1C/ADH4/CYP1A1/CYP1A2/CYP2C8/CYP2D6/CYP3A4/HSD17B6/RDH16	10
BP	GO:1902652	secondary alcohol metabolic process	15/287	150/18614	1.15628e-08	9.23869e-07	7.60103e-07	ACADL/APOF/CYP11A1/CYP1A2/CYP2C9/CYP2D6/CYP3A4/CYP7A1/G6PD/INSIG1/LCAT/PON1/SEC14L2/SULT2A1/UGT1A4	15
BP	GO:0006694	steroid biosynthetic process	16/287	175/18614	1.36171e-08	1.06147e-06	8.73313e-07	ABCB11/BAAT/CYP11A1/CYP17A1/CYP1A1/CYP3A4/CYP7A1/CYP8B1/FAXDC2/G6PD/HSD17B6/INSIG1/SEC14L2/SLC27A2/SLC27A5/SRD5A2	16
BP	GO:0015718	monocarboxylic acid transport	16/287	177/18614	1.60191e-08	1.21898e-06	1.0029e-06	ABCB11/ABCB4/AQP9/CYP4A11/CYP4F2/CYP7A1/MFSD2A/SLC10A1/SLC22A1/SLC22A7/SLC27A2/SLC27A5/SLC51A/SLC6A12/SLC6A13/SLCO1B1	16
BP	GO:1901616	organic hydroxy compound catabolic process	11/287	74/18614	1.70838e-08	1.26976e-06	1.04468e-06	ADH4/CYP3A4/CYP4A11/CYP4F2/CYP7A1/HAO1/HSD17B6/LDHD/SORD/SULT1B1/SULT2A1	11
BP	GO:0009072	aromatic amino acid metabolic process	8/287	32/18614	2.21069e-08	1.60577e-06	1.32113e-06	ACMSD/HGD/HPD/IL4I1/IYD/PAH/TAT/TTC36	8
BP	GO:0006790	sulfur compound metabolic process	21/287	319/18614	2.64633e-08	1.87948e-06	1.54632e-06	AASS/ACOT12/ACSM2A/ACSM2B/ACSM5/BAAT/BHMT/CDO1/CPS1/CTH/FMO3/GHR/GLYAT/GNMT/GSTM1/MAT1A/PDK4/SLC27A2/SULT1B1/SULT2A1/XDH	21
BP	GO:0008652	amino acid biosynthetic process	11/287	78/18614	3.01042e-08	2.09159e-06	1.72083e-06	AASS/ABAT/AGXT2/BHMT/CPS1/CTH/HAO1/OTC/PAH/SDS/UPB1	11
BP	GO:0006869	lipid transport	25/287	447/18614	3.12689e-08	2.12628e-06	1.74938e-06	ABCA6/ABCA8/ABCB11/ABCB4/ABCG8/APOA5/APOF/AQP9/CFHR4/CYP4A11/CYP4F2/CYP7A1/CYP8B1/LCAT/MFSD2A/PON1/SLC10A1/SLC22A1/SLC22A7/SLC27A2/SLC27A5/SLC51A/SLCO1B1/SPP1/TTPA	25
BP	GO:0008203	cholesterol metabolic process	14/287	140/18614	3.5837e-08	2.38614e-06	1.96317e-06	ACADL/APOF/CYP11A1/CYP1A2/CYP2C9/CYP2D6/CYP3A4/CYP7A1/G6PD/INSIG1/LCAT/PON1/SEC14L2/SULT2A1	14
BP	GO:0006720	isoprenoid metabolic process	13/287	119/18614	3.85535e-08	2.51463e-06	2.06889e-06	ADH1B/ADH1C/ADH4/ALDH8A1/CYP1A1/CYP1A2/CYP2C8/CYP2C9/CYP2D6/CYP2E1/CYP3A4/HSD17B6/RDH16	13
BP	GO:0050878	regulation of body fluid levels	22/287	361/18614	4.8542e-08	3.1028e-06	2.5528e-06	ABAT/AGR2/ANO1/C4BPB/CDO1/CPB2/CYP4A11/CYP4F2/F11/F12/F13B/F9/HGFAC/HRG/KNG1/NLRP6/PROZ/SAA1/SERPINC1/SOCS2/SPINK1/XDH	22
BP	GO:0015711	organic anion transport	24/287	433/18614	7.06463e-08	4.42717e-06	3.64241e-06	ABAT/ABCB11/ABCB4/AQP9/CYP4A11/CYP4F2/CYP7A1/MFSD2A/RGS2/SLC10A1/SLC13A5/SLC1A1/SLC1A2/SLC1A5/SLC22A1/SLC22A7/SLC27A2/SLC27A5/SLC2A2/SLC51A/SLC6A1/SLC6A12/SLC6A13/SLCO1B1	24
BP	GO:0006706	steroid catabolic process	7/287	25/18614	7.29747e-08	4.48514e-06	3.6901e-06	CYP1A2/CYP3A4/CYP7A1/HSD11B1/HSD17B6/SPP1/SRD5A2	7
BP	GO:0001523	retinoid metabolic process	11/287	85/18614	7.50495e-08	4.52563e-06	3.72341e-06	ADH1B/ADH1C/ADH4/ALDH8A1/CYP1A1/CYP1A2/CYP2C8/CYP2D6/CYP3A4/HSD17B6/RDH16	11
BP	GO:0009074	aromatic amino acid family catabolic process	6/287	16/18614	8.96933e-08	5.30852e-06	4.36752e-06	ACMSD/HGD/HPD/IL4I1/PAH/TAT	6
BP	GO:0016101	diterpenoid metabolic process	11/287	88/18614	1.08073e-07	6.28e-06	5.1668e-06	ADH1B/ADH1C/ADH4/ALDH8A1/CYP1A1/CYP1A2/CYP2C8/CYP2D6/CYP3A4/HSD17B6/RDH16	11
BP	GO:0019395	fatty acid oxidation	12/287	109/18614	1.18875e-07	6.78435e-06	5.58175e-06	ABCB11/ACADL/ADH4/CYP4F2/EHHADH/FMO4/HAO1/HAO2/MFSD2A/PDK4/PPARGC1A/SLC27A2	12
BP	GO:0008210	estrogen metabolic process	8/287	40/18614	1.45237e-07	8.00306e-06	6.58443e-06	CYP1A1/CYP1A2/CYP2C8/CYP2C9/CYP2D6/CYP3A4/UGT2B10/UGT2B15	8
BP	GO:0009069	serine family amino acid metabolic process	8/287	40/18614	1.45237e-07	8.00306e-06	6.58443e-06	AGXT2/BAAT/CDO1/CTH/DAO/GLYAT/HAO1/SDS	8
BP	GO:0070989	oxidative demethylation	6/287	18/18614	2.0259e-07	1.09742e-05	9.02892e-06	CYP1A2/CYP2C8/CYP2C9/CYP2D6/CYP3A4/CYP3A43	6
BP	GO:0062012	regulation of small molecule metabolic process	20/287	331/18614	2.30634e-07	1.22814e-05	1.01044e-05	ABCB11/ACADL/ACMSD/APOA5/BHMT/CYP7A1/FBP1/FMO4/GNMT/GPLD1/GPT/H19/INSIG1/MFSD2A/PDK4/PFKFB1/PPARGC1A/RGN/RORC/SEC14L2	20
BP	GO:0034440	lipid oxidation	12/287	116/18614	2.37088e-07	1.22814e-05	1.01044e-05	ABCB11/ACADL/ADH4/CYP4F2/EHHADH/FMO4/HAO1/HAO2/MFSD2A/PDK4/PPARGC1A/SLC27A2	12
BP	GO:0010876	lipid localization	25/287	497/18614	2.38249e-07	1.22814e-05	1.01044e-05	ABCA6/ABCA8/ABCB11/ABCB4/ABCG8/APOA5/APOF/AQP9/CFHR4/CYP4A11/CYP4F2/CYP7A1/CYP8B1/LCAT/MFSD2A/PON1/SLC10A1/SLC22A1/SLC22A7/SLC27A2/SLC27A5/SLC51A/SLCO1B1/SPP1/TTPA	25
BP	GO:0015721	bile acid and bile salt transport	7/287	30/18614	2.89301e-07	1.46763e-05	1.20747e-05	ABCB11/AQP9/CYP7A1/SLC10A1/SLC27A5/SLC51A/SLCO1B1	7
BP	GO:0019748	secondary metabolic process	9/287	60/18614	3.22696e-07	1.61147e-05	1.32582e-05	ACMSD/AKR7A3/CYP1A1/CYP1A2/CYP2A6/CYP2A7/CYP2D6/CYP3A4/PON3	9
BP	GO:0044242	cellular lipid catabolic process	16/287	222/18614	3.73351e-07	1.83574e-05	1.51033e-05	ABCB11/ACADL/APOA5/CPS1/CYP4A11/CYP4F2/EHHADH/GBA3/GPLD1/HAO1/HAO2/MFSD2A/PCK1/PLBD1/SLC27A2/SPHK1	16
BP	GO:0006641	triglyceride metabolic process	11/287	100/18614	4.06072e-07	1.96638e-05	1.61781e-05	APOA5/CPS1/CYP2E1/GPLD1/INSIG1/MFSD2A/MOGAT2/PCK1/RGN/SLC27A5/THRSP	11
BP	GO:0002455	humoral immune response mediated by circulating immunoglobulin	8/287	46/18614	4.54823e-07	2.16957e-05	1.78499e-05	C4BPA/C4BPB/C6/C8A/C8B/HPX/MASP2/MBL2	8
BP	GO:0140014	mitotic nuclear division	18/287	286/18614	5.19303e-07	2.44072e-05	2.00808e-05	ANLN/BIRC5/CCNB1/CDC20/CDCA8/CDT1/DLGAP5/KIF18B/KIF2C/KIF4A/KIFC1/MKI67/MYBL2/NUF2/PLK1/SPHK1/TPX2/UBE2C	18
BP	GO:0006958	complement activation, classical pathway	7/287	33/18614	5.83516e-07	2.70278e-05	2.22368e-05	C4BPA/C4BPB/C6/C8A/C8B/MASP2/MBL2	7
BP	GO:0038183	bile acid signaling pathway	5/287	12/18614	6.10042e-07	2.78528e-05	2.29156e-05	ABCB11/ABCG8/CYP7A1/CYP8B1/SLC10A1	5
BP	GO:0006639	acylglycerol metabolic process	12/287	128/18614	6.94054e-07	3.12422e-05	2.57042e-05	ANG/APOA5/CPS1/CYP2E1/GPLD1/INSIG1/MFSD2A/MOGAT2/PCK1/RGN/SLC27A5/THRSP	12
BP	GO:0006638	neutral lipid metabolic process	12/287	129/18614	7.54848e-07	3.35069e-05	2.75674e-05	ANG/APOA5/CPS1/CYP2E1/GPLD1/INSIG1/MFSD2A/MOGAT2/PCK1/RGN/SLC27A5/THRSP	12
BP	GO:0015850	organic hydroxy compound transport	18/287	296/18614	8.55611e-07	3.74593e-05	3.08193e-05	ABAT/ABCA8/ABCB11/ABCB4/ABCG8/APOA5/AQP9/CYP7A1/CYP8B1/LCAT/PON1/SLC10A1/SLC22A1/SLC27A5/SLC29A4/SLC51A/SLCO1B1/SPP1	18
BP	GO:1901617	organic hydroxy compound biosynthetic process	16/287	242/18614	1.1805e-06	5.0368e-05	4.14397e-05	ABCB11/BAAT/CYP3A4/CYP7A1/CYP8B1/DAO/FAXDC2/G6PD/INSIG1/PAH/PCK1/SEC14L2/SLC27A2/SLC27A5/SPHK1/SRD5A2	16
BP	GO:0007059	chromosome segregation	22/287	435/18614	1.18198e-06	5.0368e-05	4.14397e-05	BIRC5/CCNB1/CCNB2/CDC20/CDCA8/CDT1/CENPW/DLGAP5/HJURP/KIF18B/KIF2C/KIF4A/KIFC1/MKI67/MYBL2/NUF2/PLK1/PTTG1/SKA1/TOP2A/TPX2/UBE2C	22
BP	GO:0010565	regulation of cellular ketone metabolic process	12/287	135/18614	1.2293e-06	5.14994e-05	4.23705e-05	ABCB11/ACADL/ACMSD/APOA5/BHMT/CYP7A1/FMO4/INSIG1/MFSD2A/PDK4/PPARGC1A/RGN	12
BP	GO:1901607	alpha-amino acid biosynthetic process	9/287	70/18614	1.24075e-06	5.14994e-05	4.23705e-05	AASS/AGXT2/BHMT/CPS1/CTH/HAO1/OTC/PAH/SDS	9
BP	GO:0006006	glucose metabolic process	14/287	187/18614	1.28484e-06	5.26453e-05	4.33134e-05	FBP1/G6PD/GNMT/GPLD1/GPT/PCK1/PDK4/PFKFB1/PKM/PPARGC1A/RGN/RORC/SDS/SORD	14
BP	GO:0019216	regulation of lipid metabolic process	19/287	344/18614	1.78947e-06	7.22568e-05	5.94485e-05	ABCB11/ACADL/APOA5/CYP7A1/EEF1A2/FMO4/GPLD1/HSD17B13/INSIG1/MFSD2A/PCK1/PDK4/PPARGC1A/RGN/RORC/SEC14L2/SPHK1/THRSP/TM6SF2	19
BP	GO:0000819	sister chromatid segregation	16/287	250/18614	1.80868e-06	7.22568e-05	5.94485e-05	BIRC5/CCNB1/CDC20/CDCA8/CDT1/DLGAP5/KIF18B/KIF2C/KIF4A/KIFC1/MYBL2/NUF2/PLK1/TOP2A/TPX2/UBE2C	16
BP	GO:0009308	amine metabolic process	11/287	117/18614	1.97356e-06	7.78704e-05	6.4067e-05	ABAT/ACMSD/BHMT/CYP1A1/DAO/DMGDH/IL4I1/PAH/SLC1A1/SLC29A4/SULT1B1	11
BP	GO:0019217	regulation of fatty acid metabolic process	10/287	95/18614	2.06823e-06	8.06107e-05	6.63216e-05	ABCB11/ACADL/APOA5/CYP7A1/FMO4/INSIG1/MFSD2A/PDK4/PPARGC1A/RGN	10
BP	GO:0046364	monosaccharide biosynthetic process	10/287	96/18614	2.27768e-06	8.77044e-05	7.21578e-05	FBP1/G6PD/GNMT/GPT/PCK1/PFKFB1/PPARGC1A/RGN/SDS/SORD	10
BP	GO:0000070	mitotic sister chromatid segregation	14/287	199/18614	2.68402e-06	0.00010212	8.40185e-05	BIRC5/CCNB1/CDC20/CDCA8/CDT1/DLGAP5/KIF18B/KIF2C/KIF4A/KIFC1/MYBL2/NUF2/PLK1/TPX2	14
BP	GO:0019318	hexose metabolic process	15/287	228/18614	2.71668e-06	0.000102147	8.40403e-05	ALDOB/FBP1/G6PD/GNMT/GPLD1/GPT/PCK1/PDK4/PFKFB1/PKM/PPARGC1A/RGN/RORC/SDS/SORD	15
BP	GO:0010965	regulation of mitotic sister chromatid separation	8/287	58/18614	2.84678e-06	0.000105794	8.70412e-05	BIRC5/CCNB1/CDC20/CDCA8/CDT1/DLGAP5/NUF2/PLK1	8
BP	GO:0033865	nucleoside bisphosphate metabolic process	11/287	122/18614	2.98202e-06	0.000107085	8.81027e-05	AASS/ACOT12/ACSM2A/ACSM2B/ACSM5/BAAT/GLYAT/PDK4/SLC27A2/SULT1B1/SULT2A1	11
BP	GO:0033875	ribonucleoside bisphosphate metabolic process	11/287	122/18614	2.98202e-06	0.000107085	8.81027e-05	AASS/ACOT12/ACSM2A/ACSM2B/ACSM5/BAAT/GLYAT/PDK4/SLC27A2/SULT1B1/SULT2A1	11
BP	GO:0034032	purine nucleoside bisphosphate metabolic process	11/287	122/18614	2.98202e-06	0.000107085	8.81027e-05	AASS/ACOT12/ACSM2A/ACSM2B/ACSM5/BAAT/GLYAT/PDK4/SLC27A2/SULT1B1/SULT2A1	11
BP	GO:0006575	cellular modified amino acid metabolic process	11/287	124/18614	3.49724e-06	0.000124191	0.000102177	ACADL/BBOX1/BHMT/CDO1/DMGDH/FTCD/GNMT/IYD/MFSD2A/SULT1B1/SULT2A1	11
BP	GO:0051306	mitotic sister chromatid separation	8/287	61/18614	4.20216e-06	0.000147584	0.000121423	BIRC5/CCNB1/CDC20/CDCA8/CDT1/DLGAP5/NUF2/PLK1	8
BP	GO:0019693	ribose phosphate metabolic process	22/287	473/18614	4.61044e-06	0.000160163	0.000131772	AASS/ACOT12/ACSM2A/ACSM2B/ACSM5/ALDOB/BAAT/DPYS/FBP1/G6PD/GLYAT/H19/OGDHL/PDK4/PFKFB1/PKM/PPARGC1A/SLC27A2/SULT1B1/SULT2A1/UPB1/XDH	22
BP	GO:0009062	fatty acid catabolic process	10/287	105/18614	5.15718e-06	0.000176113	0.000144895	ABCB11/ACADL/CYP4A11/CYP4F2/EHHADH/HAO1/HAO2/MFSD2A/PCK1/SLC27A2	10
BP	GO:0046890	regulation of lipid biosynthetic process	13/287	182/18614	5.1798e-06	0.000176113	0.000144895	ACADL/APOA5/CYP7A1/GPLD1/HSD17B13/INSIG1/MFSD2A/PCK1/PDK4/RGN/SEC14L2/SPHK1/THRSP	13
BP	GO:0007052	mitotic spindle organization	11/287	130/18614	5.53912e-06	0.000186348	0.000153315	BIRC5/CCNB1/CDC20/CDCA8/DLGAP5/KIF4A/KIFC1/MYBL2/NUF2/PLK1/TPX2	11
BP	GO:0098813	nuclear chromosome segregation	18/287	339/18614	5.81185e-06	0.000193486	0.000159189	BIRC5/CCNB1/CCNB2/CDC20/CDCA8/CDT1/DLGAP5/KIF18B/KIF2C/KIF4A/KIFC1/MYBL2/NUF2/PLK1/PTTG1/TOP2A/TPX2/UBE2C	18
BP	GO:0051983	regulation of chromosome segregation	11/287	131/18614	5.96521e-06	0.000196545	0.000161705	BIRC5/CCNB1/CDC20/CDCA8/CDT1/DLGAP5/KIF2C/MKI67/NUF2/PLK1/UBE2C	11
BP	GO:0007094	mitotic spindle assembly checkpoint signaling	7/287	46/18614	6.15962e-06	0.000196862	0.000161966	BIRC5/CCNB1/CDC20/CDCA8/CDT1/NUF2/PLK1	7
BP	GO:0071173	spindle assembly checkpoint signaling	7/287	46/18614	6.15962e-06	0.000196862	0.000161966	BIRC5/CCNB1/CDC20/CDCA8/CDT1/NUF2/PLK1	7
BP	GO:0071174	mitotic spindle checkpoint signaling	7/287	46/18614	6.15962e-06	0.000196862	0.000161966	BIRC5/CCNB1/CDC20/CDCA8/CDT1/NUF2/PLK1	7
BP	GO:0031577	spindle checkpoint signaling	7/287	47/18614	7.14291e-06	0.000226027	0.000185961	BIRC5/CCNB1/CDC20/CDCA8/CDT1/NUF2/PLK1	7
BP	GO:0000280	nuclear division	21/287	450/18614	7.25204e-06	0.000227231	0.000186951	ANLN/BIRC5/CCNB1/CCNB2/CDC20/CDCA8/CDT1/DLGAP5/KIF18B/KIF2C/KIF4A/KIFC1/MKI67/MYBL2/NUF2/PLK1/PTTG1/SPHK1/TOP2A/TPX2/UBE2C	21
BP	GO:1902850	microtubule cytoskeleton organization involved in mitosis	12/287	161/18614	7.75431e-06	0.000240609	0.000197959	BIRC5/CCNB1/CDC20/CDCA8/CENPA/DLGAP5/KIF4A/KIFC1/MYBL2/NUF2/PLK1/TPX2	12
BP	GO:0033046	negative regulation of sister chromatid segregation	7/287	48/18614	8.25309e-06	0.00024423	0.000200938	BIRC5/CCNB1/CDC20/CDCA8/CDT1/NUF2/PLK1	7
BP	GO:0033048	negative regulation of mitotic sister chromatid segregation	7/287	48/18614	8.25309e-06	0.00024423	0.000200938	BIRC5/CCNB1/CDC20/CDCA8/CDT1/NUF2/PLK1	7
BP	GO:0045841	negative regulation of mitotic metaphase/anaphase transition	7/287	48/18614	8.25309e-06	0.00024423	0.000200938	BIRC5/CCNB1/CDC20/CDCA8/CDT1/NUF2/PLK1	7
BP	GO:0046717	acid secretion	7/287	48/18614	8.25309e-06	0.00024423	0.000200938	ABAT/ABCB11/ABCB4/SLC10A1/SLC51A/SLC6A1/TFF2	7
BP	GO:2000816	negative regulation of mitotic sister chromatid separation	7/287	48/18614	8.25309e-06	0.00024423	0.000200938	BIRC5/CCNB1/CDC20/CDCA8/CDT1/NUF2/PLK1	7
BP	GO:0008206	bile acid metabolic process	7/287	49/18614	9.50273e-06	0.00027361	0.00022511	ABCB11/BAAT/CYP7A1/CYP8B1/SLC27A2/SLC27A5/SULT2A1	7
BP	GO:0046460	neutral lipid biosynthetic process	7/287	49/18614	9.50273e-06	0.00027361	0.00022511	ANG/GPLD1/MFSD2A/MOGAT2/PCK1/RGN/THRSP	7
BP	GO:0046463	acylglycerol biosynthetic process	7/287	49/18614	9.50273e-06	0.00027361	0.00022511	ANG/GPLD1/MFSD2A/MOGAT2/PCK1/RGN/THRSP	7
BP	GO:0000096	sulfur amino acid metabolic process	6/287	33/18614	9.95004e-06	0.000281419	0.000231534	BHMT/CDO1/CPS1/CTH/GNMT/MAT1A	6
BP	GO:0042573	retinoic acid metabolic process	6/287	33/18614	9.95004e-06	0.000281419	0.000231534	ADH1B/ADH1C/ALDH8A1/CYP1A1/CYP2C8/CYP3A4	6
BP	GO:0007596	blood coagulation	14/287	224/18614	1.05298e-05	0.000295204	0.000242875	ABAT/C4BPB/CPB2/CYP4F2/F11/F12/F13B/F9/HGFAC/HRG/KNG1/PROZ/SAA1/SERPINC1	14
BP	GO:0051985	negative regulation of chromosome segregation	7/287	50/18614	1.09053e-05	0.000297891	0.000245087	BIRC5/CCNB1/CDC20/CDCA8/CDT1/NUF2/PLK1	7
BP	GO:1902100	negative regulation of metaphase/anaphase transition of cell cycle	7/287	50/18614	1.09053e-05	0.000297891	0.000245087	BIRC5/CCNB1/CDC20/CDCA8/CDT1/NUF2/PLK1	7
BP	GO:1905819	negative regulation of chromosome separation	7/287	50/18614	1.09053e-05	0.000297891	0.000245087	BIRC5/CCNB1/CDC20/CDCA8/CDT1/NUF2/PLK1	7
BP	GO:0005996	monosaccharide metabolic process	15/287	256/18614	1.10698e-05	0.000299824	0.000246677	ALDOB/FBP1/G6PD/GNMT/GPLD1/GPT/PCK1/PDK4/PFKFB1/PKM/PPARGC1A/RGN/RORC/SDS/SORD	15
BP	GO:0030071	regulation of mitotic metaphase/anaphase transition	9/287	91/18614	1.12757e-05	0.000302833	0.000249152	BIRC5/CCNB1/CDC20/CDCA8/CDT1/DLGAP5/NUF2/PLK1/UBE2C	9
BP	GO:0009259	ribonucleotide metabolic process	21/287	464/18614	1.15376e-05	0.000307285	0.000252816	AASS/ACOT12/ACSM2A/ACSM2B/ACSM5/ALDOB/BAAT/DPYS/FBP1/GLYAT/H19/OGDHL/PDK4/PFKFB1/PKM/PPARGC1A/SLC27A2/SULT1B1/SULT2A1/UPB1/XDH	21
BP	GO:0050817	coagulation	14/287	229/18614	1.35165e-05	0.000355158	0.000292202	ABAT/C4BPB/CPB2/CYP4F2/F11/F12/F13B/F9/HGFAC/HRG/KNG1/PROZ/SAA1/SERPINC1	14
BP	GO:0007088	regulation of mitotic nuclear division	10/287	117/18614	1.35573e-05	0.000355158	0.000292202	BIRC5/CCNB1/CDC20/CDCA8/CDT1/DLGAP5/MKI67/NUF2/PLK1/SPHK1	10
BP	GO:0006067	ethanol metabolic process	5/287	21/18614	1.39856e-05	0.000360421	0.000296532	ADH1B/ADH1C/ADH4/SULT1B1/SULT2A1	5
BP	GO:0051315	attachment of mitotic spindle microtubules to kinetochore	5/287	21/18614	1.39856e-05	0.000360421	0.000296532	BIRC5/CDCA8/CDT1/KIF2C/NUF2	5
BP	GO:0007599	hemostasis	14/287	230/18614	1.41964e-05	0.000360421	0.000296532	ABAT/C4BPB/CPB2/CYP4F2/F11/F12/F13B/F9/HGFAC/HRG/KNG1/PROZ/SAA1/SERPINC1	14
BP	GO:0098810	neurotransmitter reuptake	6/287	35/18614	1.42093e-05	0.000360421	0.000296532	SLC1A2/SLC22A1/SLC29A4/SLC6A1/SLC6A12/SLC6A13	6
BP	GO:0006637	acyl-CoA metabolic process	9/287	94/18614	1.46986e-05	0.000362683	0.000298394	AASS/ACOT12/ACSM2A/ACSM2B/ACSM5/BAAT/GLYAT/PDK4/SLC27A2	9
BP	GO:0035383	thioester metabolic process	9/287	94/18614	1.46986e-05	0.000362683	0.000298394	AASS/ACOT12/ACSM2A/ACSM2B/ACSM5/BAAT/GLYAT/PDK4/SLC27A2	9
BP	GO:1902099	regulation of metaphase/anaphase transition of cell cycle	9/287	94/18614	1.46986e-05	0.000362683	0.000298394	BIRC5/CCNB1/CDC20/CDCA8/CDT1/DLGAP5/NUF2/PLK1/UBE2C	9
BP	GO:0090307	mitotic spindle assembly	8/287	72/18614	1.47524e-05	0.000362683	0.000298394	BIRC5/CDC20/CDCA8/KIF4A/KIFC1/MYBL2/PLK1/TPX2	8
BP	GO:0007091	metaphase/anaphase transition of mitotic cell cycle	9/287	95/18614	1.60204e-05	0.000390849	0.000321566	BIRC5/CCNB1/CDC20/CDCA8/CDT1/DLGAP5/NUF2/PLK1/UBE2C	9
BP	GO:0033047	regulation of mitotic sister chromatid segregation	7/287	53/18614	1.61781e-05	0.000391707	0.000322272	BIRC5/CCNB1/CDC20/CDCA8/CDT1/NUF2/PLK1	7
BP	GO:1905818	regulation of chromosome separation	8/287	73/18614	1.63492e-05	0.000392872	0.000323231	BIRC5/CCNB1/CDC20/CDCA8/CDT1/DLGAP5/NUF2/PLK1	8
BP	GO:0006699	bile acid biosynthetic process	6/287	36/18614	1.6832e-05	0.000398482	0.000327847	ABCB11/BAAT/CYP7A1/CYP8B1/SLC27A2/SLC27A5	6
BP	GO:0046320	regulation of fatty acid oxidation	6/287	36/18614	1.6832e-05	0.000398482	0.000327847	ABCB11/ACADL/FMO4/MFSD2A/PDK4/PPARGC1A	6
BP	GO:0031667	response to nutrient levels	21/287	477/18614	1.74416e-05	0.000409877	0.000337222	ABCG8/CPS1/CYP1A1/CYP8B1/FBP1/G6PD/GCGR/GHR/GPT/MFSD2A/OTC/PCK1/PDK4/PFKFB1/PON1/PPARGC1A/SLC10A1/SORD/SPINK1/SPP1/SRD5A2	21
BP	GO:0051383	kinetochore organization	5/287	22/18614	1.78717e-05	0.000416919	0.000343016	CDT1/CENPA/CENPW/DLGAP5/NUF2	5
BP	GO:0044784	metaphase/anaphase transition of cell cycle	9/287	98/18614	2.06096e-05	0.000477307	0.000392699	BIRC5/CCNB1/CDC20/CDCA8/CDT1/DLGAP5/NUF2/PLK1/UBE2C	9
BP	GO:0045839	negative regulation of mitotic nuclear division	7/287	56/18614	2.33998e-05	0.000538028	0.000442657	BIRC5/CCNB1/CDC20/CDCA8/CDT1/NUF2/PLK1	7
BP	GO:0032782	bile acid secretion	4/287	12/18614	2.48509e-05	0.00056731	0.000466748	ABCB11/ABCB4/SLC10A1/SLC51A	4
BP	GO:0045471	response to ethanol	10/287	126/18614	2.59312e-05	0.000587773	0.000483584	ABAT/ABCB11/CDK1/CDO1/CYP2E1/CYP7A1/G6PD/RGS2/SLC10A1/SPINK1	10
BP	GO:0007080	mitotic metaphase plate congression	7/287	57/18614	2.63276e-05	0.000592557	0.00048752	BIRC5/CCNB1/CDCA8/CDT1/KIF2C/KIFC1/NUF2	7
BP	GO:0051304	chromosome separation	8/287	79/18614	2.92979e-05	0.000654797	0.000538727	BIRC5/CCNB1/CDC20/CDCA8/CDT1/DLGAP5/NUF2/PLK1	8
BP	GO:0010906	regulation of glucose metabolic process	9/287	103/18614	3.0737e-05	0.00068219	0.000561264	FBP1/GNMT/GPLD1/GPT/PDK4/PFKFB1/PPARGC1A/RGN/RORC	9
BP	GO:0048285	organelle fission	21/287	497/18614	3.19168e-05	0.00070349	0.000578788	ANLN/BIRC5/CCNB1/CCNB2/CDC20/CDCA8/CDT1/DLGAP5/KIF18B/KIF2C/KIF4A/KIFC1/MKI67/MYBL2/NUF2/PLK1/PTTG1/SPHK1/TOP2A/TPX2/UBE2C	21
BP	GO:0033045	regulation of sister chromatid segregation	9/287	104/18614	3.32008e-05	0.00072678	0.00059795	BIRC5/CCNB1/CDC20/CDCA8/CDT1/DLGAP5/NUF2/PLK1/UBE2C	9
BP	GO:0006959	humoral immune response	14/287	250/18614	3.5837e-05	0.000779149	0.000641036	ANG/C4BPA/C4BPB/C6/C8A/C8B/CFHR2/CFHR3/CFHR4/CFHR5/HPX/HRG/MASP2/MBL2	14
BP	GO:0019432	triglyceride biosynthetic process	6/287	41/18614	3.64236e-05	0.000786554	0.000647128	GPLD1/MFSD2A/MOGAT2/PCK1/RGN/THRSP	6
BP	GO:0000281	mitotic cytokinesis	8/287	84/18614	4.58114e-05	0.000982639	0.000808455	ANLN/BIRC5/CDCA8/CENPA/CEP55/KIF20A/KIF4A/PLK1	8
BP	GO:0008608	attachment of spindle microtubules to kinetochore	6/287	43/18614	4.81257e-05	0.0010254	0.000843636	BIRC5/CCNB1/CDCA8/CDT1/KIF2C/NUF2	6
BP	GO:0006000	fructose metabolic process	4/287	14/18614	4.90436e-05	0.00103803	0.000854031	ALDOB/FBP1/PFKFB1/SORD	4
BP	GO:0051784	negative regulation of nuclear division	7/287	63/18614	5.09212e-05	0.00107069	0.000880895	BIRC5/CCNB1/CDC20/CDCA8/CDT1/NUF2/PLK1	7
BP	GO:0042537	benzene-containing compound metabolic process	5/287	27/18614	5.14353e-05	0.00107443	0.000883972	ALDH8A1/CYP2E1/GSTM1/PON3/SRD5A2	5
BP	GO:0010232	vascular transport	8/287	87/18614	5.90066e-05	0.00120888	0.000994591	MFSD2A/SLC1A1/SLC1A2/SLC1A5/SLC22A1/SLC29A4/SLC6A1/SLC6A13	8
BP	GO:0019319	hexose biosynthetic process	8/287	87/18614	5.90066e-05	0.00120888	0.000994591	FBP1/GNMT/GPT/PCK1/PFKFB1/PPARGC1A/SDS/SORD	8
BP	GO:0150104	transport across blood-brain barrier	8/287	87/18614	5.90066e-05	0.00120888	0.000994591	MFSD2A/SLC1A1/SLC1A2/SLC1A5/SLC22A1/SLC29A4/SLC6A1/SLC6A13	8
BP	GO:0010038	response to metal ion	17/287	367/18614	5.97878e-05	0.00121708	0.00100134	ABAT/CDK1/CPS1/CYP1A1/CYP1A2/FBP1/G6PD/GPLD1/LCAT/MMP9/OTC/SLC13A5/SLC1A1/SLC6A1/SORD/TAT/TFR2	17
BP	GO:0007051	spindle organization	12/287	198/18614	6.07252e-05	0.00122834	0.0010106	BIRC5/CCNB1/CCNB2/CDC20/CDCA8/DLGAP5/KIF4A/KIFC1/MYBL2/NUF2/PLK1/TPX2	12
BP	GO:0051873	killing by host of symbiont cells	5/287	28/18614	6.18318e-05	0.00124286	0.00102255	CFHR2/CFHR5/HRG/MBL2/NLRP6	5
BP	GO:0001504	neurotransmitter uptake	6/287	45/18614	6.26586e-05	0.00125161	0.00102974	SLC1A2/SLC22A1/SLC29A4/SLC6A1/SLC6A12/SLC6A13	6
BP	GO:0009150	purine ribonucleotide metabolic process	19/287	445/18614	6.63323e-05	0.00131676	0.00108335	AASS/ACOT12/ACSM2A/ACSM2B/ACSM5/ALDOB/BAAT/FBP1/GLYAT/H19/OGDHL/PDK4/PFKFB1/PKM/PPARGC1A/SLC27A2/SULT1B1/SULT2A1/XDH	19
BP	GO:0002526	acute inflammatory response	9/287	114/18614	6.85064e-05	0.00135152	0.00111195	F12/HP/HPR/IGHG1/MBL2/NLRP6/SAA1/SAA2/TFR2	9
BP	GO:0051783	regulation of nuclear division	10/287	145/18614	8.58687e-05	0.00168316	0.00138481	BIRC5/CCNB1/CDC20/CDCA8/CDT1/DLGAP5/MKI67/NUF2/PLK1/SPHK1	10
BP	GO:0006544	glycine metabolic process	4/287	16/18614	8.70244e-05	0.00168316	0.00138481	AGXT2/BAAT/GLYAT/HAO1	4
BP	GO:0008209	androgen metabolic process	5/287	30/18614	8.74234e-05	0.00168316	0.00138481	CYP17A1/CYP3A4/HSD17B6/SPP1/SRD5A2	5
BP	GO:0015740	C4-dicarboxylate transport	5/287	30/18614	8.74234e-05	0.00168316	0.00138481	ABAT/SLC13A5/SLC1A1/SLC1A2/SLC1A5	5
BP	GO:0050000	chromosome localization	8/287	92/18614	8.79605e-05	0.00168336	0.00138497	BIRC5/CCNB1/CDCA8/CDT1/DLGAP5/KIF2C/KIFC1/NUF2	8
BP	GO:1903035	negative regulation of response to wounding	8/287	93/18614	9.49713e-05	0.00179602	0.00147766	ABAT/CPB2/F11/F12/HRG/KNG1/MDK/SPP1	8
BP	GO:2001251	negative regulation of chromosome organization	8/287	93/18614	9.49713e-05	0.00179602	0.00147766	BIRC5/CCNB1/CDC20/CDCA8/CDT1/NUF2/PLK1/TOP2A	8
BP	GO:0030193	regulation of blood coagulation	7/287	70/18614	0.000100655	0.00189232	0.00155688	ABAT/CPB2/F11/F12/HRG/KNG1/SERPINC1	7
BP	GO:0009636	response to toxic substance	13/287	242/18614	0.00010346	0.00193368	0.00159091	ADH4/AKR7A3/CDK1/CPS1/CYP1A1/GLYAT/GSTM1/H19/HP/PON1/PON3/SLC6A1/TTPA	13
BP	GO:0043648	dicarboxylic acid metabolic process	8/287	95/18614	0.000110385	0.00205111	0.00168753	ACMSD/ALDH1L1/FTCD/GPT2/OGDHL/PCK1/TAT/UROC1	8
BP	GO:0006577	amino-acid betaine metabolic process	4/287	17/18614	0.000112425	0.00205319	0.00168924	ACADL/BBOX1/BHMT/DMGDH	4
BP	GO:0009404	toxin metabolic process	4/287	17/18614	0.000112425	0.00205319	0.00168924	AKR7A3/CYP1A1/CYP1A2/CYP3A4	4
BP	GO:1901970	positive regulation of mitotic sister chromatid separation	4/287	17/18614	0.000112425	0.00205319	0.00168924	BIRC5/CDCA8/CDT1/DLGAP5	4
BP	GO:0030195	negative regulation of blood coagulation	6/287	50/18614	0.000114609	0.00206945	0.00170261	ABAT/CPB2/F11/F12/HRG/KNG1	6
BP	GO:0042304	regulation of fatty acid biosynthetic process	6/287	50/18614	0.000114609	0.00206945	0.00170261	ACADL/APOA5/CYP7A1/INSIG1/PDK4/RGN	6
BP	GO:0051310	metaphase plate congression	7/287	72/18614	0.000120491	0.00214871	0.00176782	BIRC5/CCNB1/CDCA8/CDT1/KIF2C/KIFC1/NUF2	7
BP	GO:1900046	regulation of hemostasis	7/287	72/18614	0.000120491	0.00214871	0.00176782	ABAT/CPB2/F11/F12/HRG/KNG1/SERPINC1	7
BP	GO:0043434	response to peptide hormone	18/287	427/18614	0.000121016	0.00214871	0.00176782	CDO1/CPS1/CYP11A1/FBP1/GCGR/GHR/GPLD1/GPT/IGFBP1/INSIG1/OTC/PCK1/PDK4/PFKFB1/PKM/SOCS2/SPINK1/SRD5A2	18
BP	GO:0010675	regulation of cellular carbohydrate metabolic process	10/287	152/18614	0.000127095	0.00222775	0.00183286	FBP1/GCGR/GNMT/GPLD1/GPT/PDK4/PFKFB1/PPARGC1A/RGN/RORC	10
BP	GO:0006576	biogenic amine metabolic process	8/287	97/18614	0.000127811	0.00222775	0.00183286	ABAT/ACMSD/DAO/IL4I1/PAH/SLC1A1/SLC29A4/SULT1B1	8
BP	GO:1900047	negative regulation of hemostasis	6/287	51/18614	0.000128227	0.00222775	0.00183286	ABAT/CPB2/F11/F12/HRG/KNG1	6
BP	GO:0051047	positive regulation of secretion	15/287	317/18614	0.000128256	0.00222775	0.00183286	ABAT/ABCB11/ANG/ANO1/CPB2/CYP4A11/CYP4F2/GPLD1/MYRIP/SLC2A2/SLC6A1/SOX4/SPINK1/SPP1/TFR2	15
BP	GO:0036314	response to sterol	5/287	33/18614	0.000140199	0.00242203	0.0019927	CYP7A1/CYP8B1/GPLD1/INSIG1/RORC	5
BP	GO:0015812	gamma-aminobutyric acid transport	4/287	18/18614	0.000142798	0.00244055	0.00200794	ABAT/SLC6A1/SLC6A12/SLC6A13	4
BP	GO:0051917	regulation of fibrinolysis	4/287	18/18614	0.000142798	0.00244055	0.00200794	CPB2/F11/F12/HRG	4
BP	GO:0097305	response to alcohol	13/287	252/18614	0.000154834	0.00263217	0.00216559	ABAT/ABCB11/CDK1/CDO1/CYP2E1/CYP7A1/CYP8B1/FBP1/G6PD/GPLD1/RGS2/SLC10A1/SPINK1	13
BP	GO:0050818	regulation of coagulation	7/287	75/18614	0.000156093	0.00263954	0.00217165	ABAT/CPB2/F11/F12/HRG/KNG1/SERPINC1	7
BP	GO:0044262	cellular carbohydrate metabolic process	14/287	290/18614	0.000174354	0.00293281	0.00241294	FBP1/GBA3/GCGR/GNMT/GPLD1/GPT/MOGAT2/PCK1/PDK4/PFKFB1/PPARGC1A/RGN/RORC/SORD	14
BP	GO:0046164	alcohol catabolic process	6/287	54/18614	0.000176919	0.00294496	0.00242293	ADH4/CYP7A1/HAO1/SORD/SULT1B1/SULT2A1	6
BP	GO:0050819	negative regulation of coagulation	6/287	54/18614	0.000176919	0.00294496	0.00242293	ABAT/CPB2/F11/F12/HRG/KNG1	6
BP	GO:0051225	spindle assembly	9/287	131/18614	0.000199053	0.00329623	0.00271194	BIRC5/CCNB2/CDC20/CDCA8/KIF4A/KIFC1/MYBL2/PLK1/TPX2	9
BP	GO:0009064	glutamine family amino acid metabolic process	7/287	79/18614	0.000216342	0.00355262	0.00292288	CPS1/DAO/FTCD/GLYATL1/OTC/TAT/UROC1	7
BP	GO:0042908	xenobiotic transport	6/287	56/18614	0.000216759	0.00355262	0.00292288	ABCA8/ABCB11/ABCB4/NR1I2/SLC22A1/SLC29A4	6
BP	GO:0042359	vitamin D metabolic process	4/287	20/18614	0.000220667	0.00357996	0.00294538	CYP11A1/CYP1A1/CYP3A4/UGT1A4	4
BP	GO:0043605	amide catabolic process	4/287	20/18614	0.000220667	0.00357996	0.00294538	AASS/FTCD/UROC1/XDH	4
BP	GO:0032890	regulation of organic acid transport	7/287	80/18614	0.000234007	0.0037772	0.00310765	ABAT/ABCB11/CYP4A11/CYP4F2/RGS2/SLC10A1/SLC6A1	7
BP	GO:0062014	negative regulation of small molecule metabolic process	8/287	107/18614	0.000252514	0.00403518	0.0033199	ACADL/ACMSD/CYP7A1/FBP1/FMO4/H19/INSIG1/MFSD2A	8
BP	GO:0090277	positive regulation of peptide hormone secretion	8/287	107/18614	0.000252514	0.00403518	0.0033199	ABAT/ANO1/GPLD1/MYRIP/SLC2A2/SOX4/SPINK1/TFR2	8
BP	GO:0033762	response to glucagon	4/287	21/18614	0.000269298	0.00421901	0.00347114	CDO1/CPS1/GCGR/PFKFB1	4
BP	GO:0090231	regulation of spindle checkpoint	4/287	21/18614	0.000269298	0.00421901	0.00347114	BIRC5/CCNB1/CDCA8/CDT1	4
BP	GO:0090266	regulation of mitotic cell cycle spindle assembly checkpoint	4/287	21/18614	0.000269298	0.00421901	0.00347114	BIRC5/CCNB1/CDCA8/CDT1	4
BP	GO:1903504	regulation of mitotic spindle checkpoint	4/287	21/18614	0.000269298	0.00421901	0.00347114	BIRC5/CCNB1/CDCA8/CDT1	4
BP	GO:0002793	positive regulation of peptide secretion	8/287	109/18614	0.000286632	0.00446867	0.00367655	ABAT/ANO1/GPLD1/MYRIP/SLC2A2/SOX4/SPINK1/TFR2	8
BP	GO:0046887	positive regulation of hormone secretion	9/287	138/18614	0.000293881	0.00455943	0.00375122	ABAT/ANO1/GPLD1/MYRIP/SLC2A2/SOX4/SPINK1/SPP1/TFR2	9
BP	GO:1903034	regulation of response to wounding	10/287	170/18614	0.000315652	0.00484219	0.00398386	ABAT/CLDN4/CPB2/F11/F12/HRG/KNG1/MDK/SERPINC1/SPP1	10
BP	GO:0006094	gluconeogenesis	7/287	84/18614	0.000316651	0.00484219	0.00398386	FBP1/GNMT/GPT/PCK1/PFKFB1/PPARGC1A/SDS	7
BP	GO:0051303	establishment of chromosome localization	7/287	84/18614	0.000316651	0.00484219	0.00398386	BIRC5/CCNB1/CDCA8/CDT1/KIF2C/KIFC1/NUF2	7
BP	GO:0071375	cellular response to peptide hormone stimulus	14/287	308/18614	0.000322773	0.0049123	0.00404154	CPS1/CYP11A1/FBP1/GCGR/GHR/GPLD1/GPT/IGFBP1/INSIG1/PCK1/PDK4/PKM/SOCS2/SPINK1	14
BP	GO:0018958	phenol-containing compound metabolic process	8/287	111/18614	0.000324428	0.00491408	0.00404301	ABAT/CYP2E1/DAO/IYD/PAH/SLC1A1/SULT1B1/SULT2A1	8
BP	GO:0007093	mitotic cell cycle checkpoint signaling	9/287	140/18614	0.000326972	0.00492925	0.00405549	BIRC5/CCNB1/CDC20/CDCA8/CDK1/CDT1/GTSE1/NUF2/PLK1	9
BP	GO:0006090	pyruvate metabolic process	8/287	112/18614	0.000344795	0.00517355	0.00425648	ALDOB/FBP1/OGDHL/PCK1/PDK4/PFKFB1/PKM/SDS	8
BP	GO:0055088	lipid homeostasis	10/287	172/18614	0.000346515	0.00517505	0.00425772	ABCB11/ABCB4/ABCG8/ACSM2A/APOA5/CD24/CYP7A1/INSIG1/LCAT/TM6SF2	10
BP	GO:0045922	negative regulation of fatty acid metabolic process	5/287	40/18614	0.000355943	0.00529114	0.00435322	ACADL/CYP7A1/FMO4/INSIG1/MFSD2A	5
BP	GO:0001889	liver development	9/287	142/18614	0.000363083	0.00537228	0.00441998	BAAT/CPB2/CPS1/CYP1A1/MDK/OTC/PCK1/RGN/UPB1	9
BP	GO:0061640	cytoskeleton-dependent cytokinesis	8/287	113/18614	0.000366193	0.00539333	0.00443731	ANLN/BIRC5/CDCA8/CENPA/CEP55/KIF20A/KIF4A/PLK1	8
BP	GO:0010866	regulation of triglyceride biosynthetic process	4/287	23/18614	0.000388881	0.00562382	0.00462693	GPLD1/MFSD2A/RGN/THRSP	4
BP	GO:0036315	cellular response to sterol	4/287	23/18614	0.000388881	0.00562382	0.00462693	CYP7A1/GPLD1/INSIG1/RORC	4
BP	GO:0042219	cellular modified amino acid catabolic process	4/287	23/18614	0.000388881	0.00562382	0.00462693	ACADL/BHMT/CDO1/DMGDH	4
BP	GO:0090208	positive regulation of triglyceride metabolic process	4/287	23/18614	0.000388881	0.00562382	0.00462693	APOA5/GPLD1/MFSD2A/RGN	4
BP	GO:0032370	positive regulation of lipid transport	7/287	87/18614	0.000392816	0.00565514	0.0046527	ABCA8/ABCB4/CYP4A11/CYP4F2/CYP8B1/PON1/SPP1	7
BP	GO:1901654	response to ketone	11/287	208/18614	0.000399698	0.00570601	0.00469456	ABCB4/AR/CA9/CLDN4/CPS1/DSG1/FBP1/PCK1/SPP1/SRD5A2/TAT	11
BP	GO:0006702	androgen biosynthetic process	3/287	10/18614	0.000401706	0.00570601	0.00469456	CYP17A1/HSD17B6/SRD5A2	3
BP	GO:0051933	amino acid neurotransmitter reuptake	3/287	10/18614	0.000401706	0.00570601	0.00469456	SLC6A1/SLC6A12/SLC6A13	3
BP	GO:0031638	zymogen activation	6/287	63/18614	0.000414562	0.00586257	0.00482337	CPB2/F11/F12/F9/HGFAC/NLRP6	6
BP	GO:0016064	immunoglobulin mediated immune response	9/287	145/18614	0.000423371	0.00593462	0.00488264	C4BPA/C4BPB/C6/C8A/C8B/HPX/IGHG1/MASP2/MBL2	9
BP	GO:0061008	hepaticobiliary system development	9/287	145/18614	0.000423371	0.00593462	0.00488264	BAAT/CPB2/CPS1/CYP1A1/MDK/OTC/PCK1/RGN/UPB1	9
BP	GO:0015908	fatty acid transport	8/287	116/18614	0.000436961	0.00609837	0.00501737	CYP4A11/CYP4F2/MFSD2A/SLC22A1/SLC22A7/SLC27A2/SLC27A5/SLCO1B1	8
BP	GO:0090207	regulation of triglyceride metabolic process	5/287	42/18614	0.00044875	0.00623567	0.00513033	APOA5/GPLD1/MFSD2A/RGN/THRSP	5
BP	GO:0007589	body fluid secretion	7/287	89/18614	0.000451258	0.00624338	0.00513667	AGR2/ANO1/CDO1/NLRP6/SOCS2/SPINK1/XDH	7
BP	GO:0019724	B cell mediated immunity	9/287	148/18614	0.000491669	0.00677316	0.00557254	C4BPA/C4BPB/C6/C8A/C8B/HPX/IGHG1/MASP2/MBL2	9
BP	GO:0042060	wound healing	17/287	439/18614	0.000496633	0.00681218	0.00560465	ABAT/C4BPB/CLDN4/CPB2/CYP4F2/F11/F12/F13B/F9/HGFAC/HRG/KNG1/MMP12/NLRP6/PROZ/SAA1/SERPINC1	17
BP	GO:0006775	fat-soluble vitamin metabolic process	5/287	43/18614	0.000501463	0.00684904	0.00563498	CYP11A1/CYP1A1/CYP3A4/CYP4F2/UGT1A4	5
BP	GO:0051256	mitotic spindle midzone assembly	3/287	11/18614	0.000546057	0.00736371	0.00605841	BIRC5/CDCA8/KIF4A	3
BP	GO:0051987	positive regulation of attachment of spindle microtubules to kinetochore	3/287	11/18614	0.000546057	0.00736371	0.00605841	BIRC5/CCNB1/CDCA8	3
BP	GO:1903027	regulation of opsonization	3/287	11/18614	0.000546057	0.00736371	0.00605841	C4BPA/C4BPB/MBL2	3
BP	GO:0006109	regulation of carbohydrate metabolic process	10/287	183/18614	0.000564801	0.00758447	0.00624004	FBP1/GCGR/GNMT/GPLD1/GPT/PDK4/PFKFB1/PPARGC1A/RGN/RORC	10
BP	GO:0006063	uronic acid metabolic process	4/287	26/18614	0.000633106	0.00843086	0.0069364	SORD/UGT1A4/UGT2B10/UGT2B15	4
BP	GO:0019585	glucuronate metabolic process	4/287	26/18614	0.000633106	0.00843086	0.0069364	SORD/UGT1A4/UGT2B10/UGT2B15	4
BP	GO:0000022	mitotic spindle elongation	3/287	12/18614	0.000719793	0.0094281	0.00775687	BIRC5/CDCA8/KIF4A	3
BP	GO:0019627	urea metabolic process	3/287	12/18614	0.000719793	0.0094281	0.00775687	CPS1/CYP2C9/OTC	3
BP	GO:0070778	L-aspartate transmembrane transport	3/287	12/18614	0.000719793	0.0094281	0.00775687	SLC1A1/SLC1A2/SLC1A5	3
BP	GO:0071941	nitrogen cycle metabolic process	3/287	12/18614	0.000719793	0.0094281	0.00775687	CPS1/CYP2C9/OTC	3
BP	GO:0042730	fibrinolysis	4/287	27/18614	0.000734266	0.00953949	0.00784851	CPB2/F11/F12/HRG	4
BP	GO:0051984	positive regulation of chromosome segregation	4/287	27/18614	0.000734266	0.00953949	0.00784851	BIRC5/CCNB1/CDCA8/CDT1	4
BP	GO:1901653	cellular response to peptide	15/287	375/18614	0.000759405	0.0097944	0.00805824	ANO1/CPS1/CYP11A1/FBP1/GCGR/GHR/GPLD1/GPT/IGFBP1/INSIG1/PCK1/PDK4/PKM/SOCS2/SPINK1	15
BP	GO:0009066	aspartate family amino acid metabolic process	5/287	47/18614	0.000760016	0.0097944	0.00805824	AASS/BHMT/GNMT/MAT1A/SDS	5
BP	GO:0006953	acute-phase response	5/287	48/18614	0.00083783	0.0107538	0.0088476	HP/MBL2/SAA1/SAA2/TFR2	5
BP	GO:1905820	positive regulation of chromosome separation	4/287	28/18614	0.000846339	0.0108196	0.0089017	BIRC5/CDCA8/CDT1/DLGAP5	4
BP	GO:0042632	cholesterol homeostasis	7/287	99/18614	0.000855813	0.0108971	0.00896549	ABCB11/ABCG8/APOA5/CD24/CYP7A1/INSIG1/LCAT	7
BP	GO:0003018	vascular process in circulatory system	12/287	265/18614	0.000881274	0.0111326	0.00915923	CPS1/KNG1/MFSD2A/NTS/RGS2/SLC1A1/SLC1A2/SLC1A5/SLC22A1/SLC29A4/SLC6A1/SLC6A13	12
BP	GO:0098657	import into cell	12/287	265/18614	0.000881274	0.0111326	0.00915923	RGS2/SLC1A1/SLC1A2/SLC1A5/SLC22A1/SLC27A2/SLC27A5/SLC29A4/SLC6A1/SLC6A12/SLC6A13/TFR2	12
BP	GO:1903825	organic acid transmembrane transport	9/287	161/18614	0.000900412	0.0113296	0.00932129	RGS2/SLC13A5/SLC1A1/SLC1A2/SLC1A5/SLC27A5/SLC29A4/SLC6A12/SLC6A13	9
BP	GO:0055092	sterol homeostasis	7/287	100/18614	0.000908325	0.0113843	0.00936634	ABCB11/ABCG8/APOA5/CD24/CYP7A1/INSIG1/LCAT	7
BP	GO:0070988	demethylation	6/287	73/18614	0.000913606	0.0114058	0.00938399	CYP1A2/CYP2C8/CYP2C9/CYP2D6/CYP3A4/CYP3A43	6
BP	GO:0032892	positive regulation of organic acid transport	5/287	49/18614	0.000921428	0.0114587	0.00942752	ABAT/ABCB11/CYP4A11/CYP4F2/SLC6A1	5
BP	GO:0070254	mucus secretion	3/287	13/18614	0.000925092	0.0114597	0.00942832	AGR2/ANO1/NLRP6	3
BP	GO:0034508	centromere complex assembly	4/287	29/18614	0.000969949	0.0119689	0.00984731	CENPA/CENPW/DLGAP5/HJURP	4
BP	GO:0046486	glycerolipid metabolic process	15/287	385/18614	0.000990289	0.0121729	0.0100151	ANG/APOA5/CPS1/CYP2E1/GPLD1/INSIG1/LCAT/MFSD2A/MOGAT2/PCK1/PON1/RGN/SLC27A5/SOCS2/THRSP	15
BP	GO:0009158	ribonucleoside monophosphate catabolic process	3/287	14/18614	0.00116401	0.0139333	0.0114635	DPYS/UPB1/XDH	3
BP	GO:0009159	deoxyribonucleoside monophosphate catabolic process	3/287	14/18614	0.00116401	0.0139333	0.0114635	DPYS/UPB1/XDH	3
BP	GO:0042182	ketone catabolic process	3/287	14/18614	0.00116401	0.0139333	0.0114635	ALDH8A1/CYP4F2/HSD17B6	3
BP	GO:0050667	homocysteine metabolic process	3/287	14/18614	0.00116401	0.0139333	0.0114635	BHMT/CPS1/CTH	3
BP	GO:0051231	spindle elongation	3/287	14/18614	0.00116401	0.0139333	0.0114635	BIRC5/CDCA8/KIF4A	3
BP	GO:0051255	spindle midzone assembly	3/287	14/18614	0.00116401	0.0139333	0.0114635	BIRC5/CDCA8/KIF4A	3
BP	GO:1904668	positive regulation of ubiquitin protein ligase activity	3/287	14/18614	0.00116401	0.0139333	0.0114635	CDC20/PLK1/UBE2C	3
BP	GO:0089718	amino acid import across plasma membrane	5/287	52/18614	0.00120958	0.0144247	0.0118678	RGS2/SLC1A1/SLC1A2/SLC1A5/SLC6A13	5
BP	GO:0010039	response to iron ion	4/287	31/18614	0.00125428	0.0149022	0.0122606	ABAT/CYP1A1/G6PD/TFR2	4
BP	GO:0061045	negative regulation of wound healing	6/287	78/18614	0.00129303	0.0153057	0.0125926	ABAT/CPB2/F11/F12/HRG/KNG1	6
BP	GO:0061041	regulation of wound healing	8/287	137/18614	0.00130327	0.0153699	0.0126454	ABAT/CLDN4/CPB2/F11/F12/HRG/KNG1/SERPINC1	8
BP	GO:0006778	porphyrin-containing compound metabolic process	5/287	53/18614	0.00131899	0.0154981	0.0127509	CYP1A1/CYP1A2/HPX/SLCO1B1/UGT1A4	5
BP	GO:0007586	digestion	8/287	139/18614	0.00142983	0.0164783	0.0135574	ABCG8/CYP8B1/LRCOL1/MDK/MOGAT2/PPARGC1A/SPINK1/TFF2	8
BP	GO:0009071	serine family amino acid catabolic process	3/287	15/18614	0.0014385	0.0164783	0.0135574	CDO1/DAO/SDS	3
BP	GO:0010867	positive regulation of triglyceride biosynthetic process	3/287	15/18614	0.0014385	0.0164783	0.0135574	GPLD1/MFSD2A/RGN	3
BP	GO:0034310	primary alcohol catabolic process	3/287	15/18614	0.0014385	0.0164783	0.0135574	HAO1/SULT1B1/SULT2A1	3
BP	GO:0046322	negative regulation of fatty acid oxidation	3/287	15/18614	0.0014385	0.0164783	0.0135574	ACADL/FMO4/MFSD2A	3
BP	GO:0070365	hepatocyte differentiation	3/287	15/18614	0.0014385	0.0164783	0.0135574	CPS1/CYP1A1/PCK1	3
BP	GO:0072531	pyrimidine-containing compound transmembrane transport	3/287	15/18614	0.0014385	0.0164783	0.0135574	AQP9/SLC22A1/SLC28A1	3
BP	GO:0045833	negative regulation of lipid metabolic process	7/287	109/18614	0.001504	0.0171671	0.0141241	ACADL/CYP7A1/FMO4/GPLD1/INSIG1/MFSD2A/SPHK1	7
BP	GO:0051384	response to glucocorticoid	8/287	142/18614	0.00163778	0.0186276	0.0153256	CDO1/CPS1/GHR/LCAT/MDK/PCK1/PFKFB1/TAT	8
BP	GO:0042593	glucose homeostasis	11/287	248/18614	0.00168647	0.0191134	0.0157253	ACSM2A/ANO1/CPB2/CYP7A1/GCGR/GPLD1/PCK1/PDK4/PPARGC1A/SLC2A2/SOX4	11
BP	GO:0033500	carbohydrate homeostasis	11/287	249/18614	0.00174085	0.0196599	0.016175	ACSM2A/ANO1/CPB2/CYP7A1/GCGR/GPLD1/PCK1/PDK4/PPARGC1A/SLC2A2/SOX4	11
BP	GO:0006555	methionine metabolic process	3/287	16/18614	0.00175038	0.0196979	0.0162063	BHMT/GNMT/MAT1A	3
BP	GO:1905954	positive regulation of lipid localization	7/287	112/18614	0.00175874	0.0197225	0.0162265	ABCA8/ABCB4/CYP4A11/CYP4F2/CYP8B1/PON1/SPP1	7
BP	GO:0032024	positive regulation of insulin secretion	6/287	83/18614	0.0017825	0.0199191	0.0163882	ABAT/ANO1/GPLD1/MYRIP/SLC2A2/SOX4	6
BP	GO:0016051	carbohydrate biosynthetic process	10/287	214/18614	0.00185022	0.0206038	0.0169516	FBP1/G6PD/GNMT/GPT/PCK1/PFKFB1/PPARGC1A/RGN/SDS/SORD	10
BP	GO:0006865	amino acid transport	8/287	147/18614	0.0020369	0.022604	0.0185972	ABAT/RGS2/SLC1A1/SLC1A2/SLC1A5/SLC6A1/SLC6A12/SLC6A13	8
BP	GO:0000097	sulfur amino acid biosynthetic process	3/287	17/18614	0.00210137	0.0229214	0.0188584	BHMT/CDO1/CTH	3
BP	GO:0006103	2-oxoglutarate metabolic process	3/287	17/18614	0.00210137	0.0229214	0.0188584	GPT2/OGDHL/TAT	3
BP	GO:0008228	opsonization	3/287	17/18614	0.00210137	0.0229214	0.0188584	C4BPA/C4BPB/MBL2	3
BP	GO:0009068	aspartate family amino acid catabolic process	3/287	17/18614	0.00210137	0.0229214	0.0188584	AASS/MAT1A/SDS	3
BP	GO:0051382	kinetochore assembly	3/287	17/18614	0.00210137	0.0229214	0.0188584	CENPA/CENPW/DLGAP5	3
BP	GO:0046889	positive regulation of lipid biosynthetic process	6/287	87/18614	0.00226607	0.0246339	0.0202673	APOA5/CYP7A1/GPLD1/HSD17B13/MFSD2A/RGN	6
BP	GO:0045834	positive regulation of lipid metabolic process	8/287	151/18614	0.00240828	0.026091	0.0214661	APOA5/CYP7A1/EEF1A2/GPLD1/HSD17B13/MFSD2A/PPARGC1A/RGN	8
BP	GO:0048545	response to steroid hormone	13/287	339/18614	0.00243167	0.0262554	0.0216013	AR/CDO1/CLDN4/CPS1/DSG1/GHR/LCAT/MDK/PCK1/PFKFB1/SPP1/SRD5A2/TAT	13
BP	GO:0032094	response to food	4/287	37/18614	0.00244893	0.0263528	0.0216815	CPS1/CYP1A1/G6PD/GHR	4
BP	GO:0015800	acidic amino acid transport	5/287	61/18614	0.00247456	0.0263838	0.021707	ABAT/SLC1A1/SLC1A2/SLC6A1/SLC6A13	5
BP	GO:0002923	regulation of humoral immune response mediated by circulating immunoglobulin	3/287	18/18614	0.00249309	0.0263838	0.021707	C4BPA/C4BPB/HPX	3
BP	GO:0006957	complement activation, alternative pathway	3/287	18/18614	0.00249309	0.0263838	0.021707	C8A/C8B/CFHR5	3
BP	GO:0009125	nucleoside monophosphate catabolic process	3/287	18/18614	0.00249309	0.0263838	0.021707	DPYS/UPB1/XDH	3
BP	GO:0051988	regulation of attachment of spindle microtubules to kinetochore	3/287	18/18614	0.00249309	0.0263838	0.021707	BIRC5/CCNB1/CDCA8	3
BP	GO:0071322	cellular response to carbohydrate stimulus	8/287	152/18614	0.00250893	0.0264638	0.0217728	ANO1/CPB2/CYP7A1/FBP1/GPLD1/PCK1/SLC2A2/SOX4	8
BP	GO:0032368	regulation of lipid transport	8/287	153/18614	0.00261284	0.0274692	0.0226	ABCA8/ABCB4/ABCG8/CYP4A11/CYP4F2/CYP8B1/PON1/SPP1	8
BP	GO:0000075	cell cycle checkpoint signaling	9/287	188/18614	0.00262548	0.0275115	0.0226348	BIRC5/CCNB1/CDC20/CDCA8/CDK1/CDT1/GTSE1/NUF2/PLK1	9
BP	GO:0033013	tetrapyrrole metabolic process	5/287	62/18614	0.0026583	0.0277645	0.0228429	CYP1A1/CYP1A2/HPX/SLCO1B1/UGT1A4	5
BP	GO:0030808	regulation of nucleotide biosynthetic process	4/287	38/18614	0.00270428	0.0278803	0.0229382	ACMSD/H19/PDK4/PPARGC1A	4
BP	GO:0032373	positive regulation of sterol transport	4/287	38/18614	0.00270428	0.0278803	0.0229382	ABCA8/ABCB4/CYP8B1/PON1	4
BP	GO:0032376	positive regulation of cholesterol transport	4/287	38/18614	0.00270428	0.0278803	0.0229382	ABCA8/ABCB4/CYP8B1/PON1	4
BP	GO:1900371	regulation of purine nucleotide biosynthetic process	4/287	38/18614	0.00270428	0.0278803	0.0229382	ACMSD/H19/PDK4/PPARGC1A	4
BP	GO:0031099	regeneration	9/287	190/18614	0.00281819	0.0289612	0.0238275	APOA5/BAAT/CDK1/CPB2/IGFBP1/MDK/PFKFB1/RGN/SPP1	9
BP	GO:0044272	sulfur compound biosynthetic process	8/287	155/18614	0.00283076	0.0289971	0.023857	BHMT/CDO1/CTH/FMO3/GSTM1/MAT1A/PDK4/SLC27A2	8
BP	GO:0016126	sterol biosynthetic process	5/287	63/18614	0.00285173	0.0291186	0.023957	CYP7A1/FAXDC2/G6PD/INSIG1/SEC14L2	5
BP	GO:0001678	intracellular glucose homeostasis	8/287	157/18614	0.0030626	0.0311722	0.0256466	ANO1/CPB2/CYP7A1/GPLD1/PCK1/PPARGC1A/SLC2A2/SOX4	8
BP	GO:0030301	cholesterol transport	7/287	124/18614	0.00312781	0.0317349	0.0261095	ABCA8/ABCB4/ABCG8/APOA5/CYP8B1/LCAT/PON1	7
BP	GO:1901991	negative regulation of mitotic cell cycle phase transition	9/287	194/18614	0.00323711	0.0327399	0.0269364	BIRC5/CCNB1/CDC20/CDCA8/CDK1/CDT1/GTSE1/NUF2/PLK1	9
BP	GO:0071715	icosanoid transport	5/287	65/18614	0.00326879	0.032956	0.0271142	CYP4A11/CYP4F2/SLC22A1/SLC22A7/SLCO1B1	5
BP	GO:0015810	aspartate transmembrane transport	3/287	20/18614	0.00340463	0.0342176	0.0281521	SLC1A1/SLC1A2/SLC1A5	3
BP	GO:1905039	carboxylic acid transmembrane transport	8/287	160/18614	0.00343778	0.0343929	0.0282964	RGS2/SLC13A5/SLC1A1/SLC1A2/SLC1A5/SLC27A5/SLC6A12/SLC6A13	8
BP	GO:0032868	response to insulin	11/287	272/18614	0.00344359	0.0343929	0.0282964	FBP1/GHR/GPLD1/GPT/IGFBP1/INSIG1/OTC/PCK1/PDK4/PFKFB1/PKM	11
BP	GO:0031100	animal organ regeneration	5/287	66/18614	0.003493	0.0347777	0.028613	BAAT/CDK1/CPB2/PFKFB1/RGN	5
BP	GO:0009743	response to carbohydrate	10/287	234/18614	0.00352658	0.035003	0.0287983	ANO1/CDT1/CPB2/CYP7A1/FBP1/GPLD1/PCK1/SLC2A2/SLC6A1/SOX4	10
BP	GO:0032941	secretion by tissue	4/287	41/18614	0.00357864	0.0354097	0.029133	AGR2/ANO1/NLRP6/SPINK1	4
BP	GO:1901990	regulation of mitotic cell cycle phase transition	13/287	357/18614	0.00377814	0.0372683	0.0306621	ANLN/BIRC5/CCNB1/CDC20/CDCA8/CDK1/CDT1/CYP1A1/DLGAP5/GTSE1/NUF2/PLK1/UBE2C	13
BP	GO:0045931	positive regulation of mitotic cell cycle	7/287	129/18614	0.0038929	0.0382661	0.031483	CCNB1/CDK1/CDT1/CYP1A1/DLGAP5/SPHK1/UBE2C	7
BP	GO:0046688	response to copper ion	4/287	42/18614	0.00390811	0.0382661	0.031483	CDK1/CYP1A1/LCAT/SORD	4
BP	GO:0009070	serine family amino acid biosynthetic process	3/287	21/18614	0.00392718	0.0382661	0.031483	AGXT2/CTH/HAO1	3
BP	GO:0052695	cellular glucuronidation	3/287	21/18614	0.00392718	0.0382661	0.031483	UGT1A4/UGT2B10/UGT2B15	3
BP	GO:0006081	cellular aldehyde metabolic process	5/287	69/18614	0.0042318	0.0409849	0.0337199	ADH4/AGXT2/AKR7A3/ALDH8A1/ALDOB	5
BP	GO:0010907	positive regulation of glucose metabolic process	4/287	43/18614	0.00425751	0.0409849	0.0337199	GPLD1/GPT/PPARGC1A/RGN	4
BP	GO:0033574	response to testosterone	4/287	43/18614	0.00425751	0.0409849	0.0337199	AR/CA9/SPP1/SRD5A2	4
BP	GO:0044058	regulation of digestive system process	4/287	43/18614	0.00425751	0.0409849	0.0337199	ABCG8/CYP8B1/SPINK1/TFF2	4
BP	GO:0031960	response to corticosteroid	8/287	166/18614	0.00429437	0.0411738	0.0338753	CDO1/CPS1/GHR/LCAT/MDK/PCK1/PFKFB1/TAT	8
BP	GO:0019218	regulation of steroid metabolic process	6/287	99/18614	0.00431578	0.0411738	0.0338753	ABCB11/ACADL/CYP7A1/INSIG1/RORC/SEC14L2	6
BP	GO:1901992	positive regulation of mitotic cell cycle phase transition	6/287	99/18614	0.00431578	0.0411738	0.0338753	CCNB1/CDK1/CDT1/CYP1A1/DLGAP5/UBE2C	6
BP	GO:0002253	activation of immune response	16/287	495/18614	0.0044636	0.0424573	0.0349313	C4BPA/C4BPB/C6/C8A/C8B/CFHR2/CFHR3/CFHR4/CFHR5/GPLD1/IGHG1/IGHG4/IGKC/MASP2/MBL2/NLRP6	16
BP	GO:0019400	alditol metabolic process	3/287	22/18614	0.00449592	0.0426379	0.0350798	MOGAT2/PCK1/SORD	3
BP	GO:0120178	steroid hormone biosynthetic process	4/287	44/18614	0.00462739	0.0437548	0.0359988	CYP11A1/CYP17A1/HSD17B6/SRD5A2	4
BP	GO:1903317	regulation of protein maturation	5/287	71/18614	0.00478232	0.0450864	0.0370944	CPB2/F12/MAGEA3/SOX4/TFR2	5
BP	GO:0030574	collagen catabolic process	4/287	45/18614	0.00501828	0.0470335	0.0386963	MMP12/MMP7/MMP9/TMPRSS6	4
BP	GO:0097009	energy homeostasis	4/287	45/18614	0.00501828	0.0470335	0.0386963	FMO4/IGF2BP2/MFSD2A/PPARGC1A	4
BP	GO:0019835	cytolysis	3/287	23/18614	0.00511198	0.0474938	0.039075	C6/C8A/C8B	3
BP	GO:0032891	negative regulation of organic acid transport	3/287	23/18614	0.00511198	0.0474938	0.039075	ABAT/CYP4F2/RGS2	3
BP	GO:0045717	negative regulation of fatty acid biosynthetic process	3/287	23/18614	0.00511198	0.0474938	0.039075	ACADL/CYP7A1/INSIG1	3
BP	GO:0071333	cellular response to glucose stimulus	7/287	136/18614	0.00519283	0.0481052	0.039578	ANO1/CPB2/CYP7A1/GPLD1/PCK1/SLC2A2/SOX4	7
BP	GO:0003333	amino acid transmembrane transport	6/287	103/18614	0.00523429	0.0483491	0.0397787	RGS2/SLC1A1/SLC1A2/SLC1A5/SLC6A12/SLC6A13	6
BP	GO:1903532	positive regulation of secretion by cell	11/287	289/18614	0.00540767	0.0498067	0.0409779	ABAT/ANG/ANO1/CPB2/GPLD1/MYRIP/SLC2A2/SOX4/SPINK1/SPP1/TFR2	11
CC	GO:0072562	blood microparticle	14/291	144/19518	3.41282e-08	8.94158e-06	7.79559e-06	AFM/C4BPA/C8A/CFHR3/HP/HPR/HPX/HRG/IGHG1/IGHG4/IGKC/KNG1/PON1/SERPINC1	14
CC	GO:0034364	high-density lipoprotein particle	7/291	27/19518	1.04799e-07	1.37287e-05	1.19691e-05	APOA5/APOF/HPR/LCAT/PON1/SAA1/SAA2	7
CC	GO:0034358	plasma lipoprotein particle	7/291	36/19518	8.782e-07	5.75221e-05	5.01498e-05	APOA5/APOF/HPR/LCAT/PON1/SAA1/SAA2	7
CC	GO:1990777	lipoprotein particle	7/291	36/19518	8.782e-07	5.75221e-05	5.01498e-05	APOA5/APOF/HPR/LCAT/PON1/SAA1/SAA2	7
CC	GO:0032994	protein-lipid complex	7/291	39/19518	1.55738e-06	8.16065e-05	7.11475e-05	APOA5/APOF/HPR/LCAT/PON1/SAA1/SAA2	7
CC	GO:0000940	outer kinetochore	4/291	13/19518	3.11246e-05	0.00135911	0.00118492	CCNB1/NUF2/PLK1/SKA1	4
CC	GO:0005759	mitochondrial matrix	20/291	484/19518	4.2563e-05	0.00147917	0.00128959	AASS/ABAT/ACADL/ACSM2A/ACSM2B/ACSM5/AGXT2/BDH1/CA5A/CCNB1/CDK1/CPS1/CYP11A1/DMGDH/ETNPPL/GLYAT/GPT2/OGDHL/OTC/PDK4	20
CC	GO:0009925	basal plasma membrane	14/291	266/19518	4.92971e-05	0.00147917	0.00128959	ABCA8/AQP9/CA9/CLDN4/EPCAM/SLC10A1/SLC1A5/SLC22A1/SLC22A7/SLC27A5/SLC29A4/SLC51A/SLC6A13/SLCO1B1	14
CC	GO:0000779	condensed chromosome, centromeric region	11/291	170/19518	5.08111e-05	0.00147917	0.00128959	BIRC5/CCNB1/CDT1/CENPA/CENPM/CENPW/HJURP/KIF2C/NUF2/PLK1/SKA1	11
CC	GO:0000775	chromosome, centromeric region	13/291	249/19518	9.91066e-05	0.00245555	0.00214084	BIRC5/CCNB1/CDCA8/CDT1/CENPA/CENPM/CENPW/HJURP/KIF2C/NUF2/PLK1/SKA1/TOP2A	13
CC	GO:0045178	basal part of cell	14/291	285/19518	0.000103096	0.00245555	0.00214084	ABCA8/AQP9/CA9/CLDN4/EPCAM/SLC10A1/SLC1A5/SLC22A1/SLC22A7/SLC27A5/SLC29A4/SLC51A/SLC6A13/SLCO1B1	14
CC	GO:0000776	kinetochore	10/291	159/19518	0.000140703	0.00307201	0.00267829	BIRC5/CCNB1/CDT1/CENPM/CENPW/HJURP/KIF2C/NUF2/PLK1/SKA1	10
CC	GO:0000793	condensed chromosome	13/291	270/19518	0.000220716	0.00444828	0.00387817	BIRC5/CCNB1/CDT1/CENPA/CENPM/CENPW/HJURP/KIF2C/MKI67/NUF2/PLK1/SKA1/TOP2A	13
CC	GO:0071735	IgG immunoglobulin complex	3/291	10/19518	0.000364223	0.00646071	0.00563268	IGHG1/IGHG4/IGKC	3
CC	GO:0045171	intercellular bridge	7/291	89/19518	0.000369888	0.00646071	0.00563268	ACOT12/CDCA8/CEP55/GSTM1/KIF20A/SKA1/TPX2	7
CC	GO:0016323	basolateral plasma membrane	11/291	234/19518	0.000810557	0.0131595	0.011473	ABCA8/AQP9/CA9/EPCAM/SLC10A1/SLC22A1/SLC22A7/SLC29A4/SLC51A/SLC6A13/SLCO1B1	11
CC	GO:0005788	endoplasmic reticulum lumen	13/291	312/19518	0.000865605	0.0131595	0.011473	AFP/APOA5/CES2/CES3/F9/GPC3/IGFBP1/KNG1/PROZ/SERPINC1/SLC27A2/SPP1/SPP2	13
CC	GO:0005782	peroxisomal matrix	5/291	51/19518	0.000954317	0.0131595	0.011473	BAAT/DAO/EHHADH/HAO1/HAO2	5
CC	GO:0031907	microbody lumen	5/291	51/19518	0.000954317	0.0131595	0.011473	BAAT/DAO/EHHADH/HAO1/HAO2	5
CC	GO:0005777	peroxisome	8/291	143/19518	0.00138935	0.0173338	0.0151123	BAAT/DAO/EHHADH/FNDC5/HAO1/HAO2/SLC27A2/XDH	8
CC	GO:0042579	microbody	8/291	143/19518	0.00138935	0.0173338	0.0151123	BAAT/DAO/EHHADH/FNDC5/HAO1/HAO2/SLC27A2/XDH	8
CC	GO:0062023	collagen-containing extracellular matrix	15/291	415/19518	0.00150053	0.0178699	0.0155796	ANG/AZGP1/ECM2/F12/F9/GPC3/HPX/HRG/KNG1/MDK/MMP9/PKM/SERPINC1/SPP2/ZG16	15
CC	GO:0016324	apical plasma membrane	14/291	381/19518	0.0018354	0.0209076	0.018228	ABCB11/ABCB4/ABCG8/ANO1/CDHR5/CLDN4/CYP4A11/CYP4F2/DSG1/EPCAM/SLC1A1/SLC22A1/SLC29A4/SLC2A2	14
CC	GO:0098687	chromosomal region	14/291	390/19518	0.00227348	0.0248188	0.0216379	BIRC5/CCNB1/CDCA8/CDK1/CDT1/CENPA/CENPM/CENPW/HJURP/KIF2C/NUF2/PLK1/SKA1/TOP2A	14
CC	GO:0005881	cytoplasmic microtubule	6/291	102/19518	0.0042518	0.0445589	0.0388481	CYP2A6/GTSE1/KIF18B/KIF2C/SAA1/SYBU	6
CC	GO:0071682	endocytic vesicle lumen	3/291	23/19518	0.00465753	0.0469336	0.0409184	HP/HPX/SAA1	3
MF	GO:0004497	monooxygenase activity	23/287	103/18369	2.0682e-20	1.08374e-17	8.03333e-18	CYP11A1/CYP17A1/CYP1A1/CYP1A2/CYP2A6/CYP2A7/CYP2B6/CYP2C8/CYP2C9/CYP2D6/CYP2E1/CYP3A4/CYP3A43/CYP4A11/CYP4A22/CYP4F2/CYP4F3/CYP7A1/CYP8B1/FAXDC2/FMO3/FMO4/PAH	23
MF	GO:0005506	iron ion binding	25/287	152/18369	1.17071e-18	3.06725e-16	2.27364e-16	AOX1/BBOX1/CDO1/CYP11A1/CYP17A1/CYP1A1/CYP1A2/CYP2A6/CYP2A7/CYP2B6/CYP2C8/CYP2C9/CYP2D6/CYP2E1/CYP3A4/CYP3A43/CYP4A11/CYP4A22/CYP4F2/CYP4F3/CYP7A1/CYP8B1/FAXDC2/PAH/XDH	25
MF	GO:0016712	oxidoreductase activity, acting on paired donors, with incorporation or reduction of molecular oxygen, reduced flavin or flavoprotein as one donor, and incorporation of one atom of oxygen	15/287	39/18369	1.00544e-17	1.75617e-15	1.30178e-15	CYP1A1/CYP1A2/CYP2A6/CYP2A7/CYP2B6/CYP2C8/CYP2C9/CYP2D6/CYP2E1/CYP3A4/CYP3A43/CYP4A11/CYP4F2/CYP4F3/CYP7A1	15
MF	GO:0016705	oxidoreductase activity, acting on paired donors, with incorporation or reduction of molecular oxygen	24/287	177/18369	5.68247e-16	7.44403e-14	5.51797e-14	BBOX1/CYP11A1/CYP17A1/CYP1A1/CYP1A2/CYP2A6/CYP2A7/CYP2B6/CYP2C8/CYP2C9/CYP2D6/CYP2E1/CYP3A4/CYP3A43/CYP4A11/CYP4A22/CYP4F2/CYP4F3/CYP7A1/CYP8B1/FAXDC2/FMO3/FMO4/PAH	24
MF	GO:0008395	steroid hydroxylase activity	11/287	24/18369	2.33208e-14	2.44402e-12	1.81166e-12	CYP11A1/CYP17A1/CYP1A1/CYP1A2/CYP2B6/CYP2C8/CYP2C9/CYP3A4/CYP3A43/CYP7A1/CYP8B1	11
MF	GO:0008391	arachidonic acid monooxygenase activity	10/287	18/18369	2.90571e-14	2.53765e-12	1.88107e-12	CYP1A1/CYP2A6/CYP2A7/CYP2B6/CYP2C8/CYP2C9/CYP2E1/CYP4A11/CYP4A22/CYP4F2	10
MF	GO:0020037	heme binding	20/287	137/18369	3.9038e-14	2.69013e-12	1.99409e-12	CYP11A1/CYP17A1/CYP1A1/CYP1A2/CYP2A6/CYP2A7/CYP2B6/CYP2C8/CYP2C9/CYP2D6/CYP2E1/CYP3A4/CYP3A43/CYP4A11/CYP4A22/CYP4F2/CYP4F3/CYP7A1/CYP8B1/HRG	20
MF	GO:0070330	aromatase activity	11/287	25/18369	4.10707e-14	2.69013e-12	1.99409e-12	CYP1A1/CYP1A2/CYP2A7/CYP2C8/CYP2C9/CYP2E1/CYP3A4/CYP3A43/CYP4A11/CYP4F2/CYP4F3	11
MF	GO:0046906	tetrapyrrole binding	20/287	147/18369	1.54117e-13	8.97306e-12	6.65139e-12	CYP11A1/CYP17A1/CYP1A1/CYP1A2/CYP2A6/CYP2A7/CYP2B6/CYP2C8/CYP2C9/CYP2D6/CYP2E1/CYP3A4/CYP3A43/CYP4A11/CYP4A22/CYP4F2/CYP4F3/CYP7A1/CYP8B1/HRG	20
MF	GO:0016614	oxidoreductase activity, acting on CH-OH group of donors	19/287	133/18369	2.57754e-13	1.35063e-11	1.00117e-11	ADH1B/ADH1C/ADH4/AKR7A3/BDH1/CYP4A22/CYP4F2/CYP4F3/EHHADH/G6PD/HAO1/HAO2/HSD11B1/HSD17B13/HSD17B6/LDHD/RDH16/SORD/SRD5A2	19
MF	GO:0016709	oxidoreductase activity, acting on paired donors, with incorporation or reduction of molecular oxygen, NAD(P)H as one donor, and incorporation of one atom of oxygen	12/287	40/18369	6.36503e-13	3.03207e-11	2.24756e-11	CYP1A1/CYP2B6/CYP2C9/CYP2D6/CYP2E1/CYP3A4/CYP4A22/CYP4F2/CYP7A1/CYP8B1/FMO3/FMO4	12
MF	GO:0008392	arachidonic acid epoxygenase activity	8/287	16/18369	3.72084e-11	1.62476e-09	1.20438e-09	CYP2A6/CYP2A7/CYP2B6/CYP2C8/CYP2C9/CYP2E1/CYP4A11/CYP4F2	8
MF	GO:0016616	oxidoreductase activity, acting on the CH-OH group of donors, NAD or NADP as acceptor	15/287	123/18369	8.66325e-10	3.49196e-08	2.58845e-08	ADH1B/ADH1C/ADH4/AKR7A3/BDH1/CYP4A22/EHHADH/G6PD/HSD11B1/HSD17B13/HSD17B6/LDHD/RDH16/SORD/SRD5A2	15
MF	GO:0005319	lipid transporter activity	16/287	169/18369	9.91169e-09	3.7098e-07	2.74993e-07	ABCA6/ABCA8/ABCB11/ABCB4/ABCG8/APOF/CFHR4/MFSD2A/SLC10A1/SLC22A1/SLC22A7/SLC27A2/SLC27A5/SLC51A/SLCO1B1/TTPA	16
MF	GO:0019842	vitamin binding	15/287	150/18369	1.37577e-08	4.80601e-07	3.56251e-07	ABAT/ADH4/AFM/AGXT2/CTH/ETNPPL/FTCD/GNMT/GPT/GPT2/OGDHL/SDS/SEC14L2/TAT/TTPA	15
MF	GO:0008028	monocarboxylic acid transmembrane transporter activity	10/287	61/18369	3.31055e-08	1.08421e-06	8.0368e-07	ABCB11/MFSD2A/SLC10A1/SLC27A2/SLC27A5/SLC51A/SLC6A1/SLC6A12/SLC6A13/SLCO1B1	10
MF	GO:0015370	solute:sodium symporter activity	11/287	79/18369	3.94202e-08	1.21507e-06	9.00685e-07	MFSD2A/SLC10A1/SLC13A5/SLC17A2/SLC1A1/SLC1A2/SLC22A1/SLC28A1/SLC6A1/SLC6A12/SLC6A13	11
MF	GO:0005342	organic acid transmembrane transporter activity	15/287	163/18369	4.23628e-08	1.23323e-06	9.14144e-07	ABCB11/MFSD2A/SLC10A1/SLC13A5/SLC1A1/SLC1A2/SLC1A5/SLC27A2/SLC27A5/SLC29A4/SLC51A/SLC6A1/SLC6A12/SLC6A13/SLCO1B1	15
MF	GO:0008514	organic anion transmembrane transporter activity	17/287	230/18369	1.34364e-07	3.7056e-06	2.74682e-06	ABCB11/MFSD2A/SLC10A1/SLC13A5/SLC1A1/SLC1A2/SLC1A5/SLC22A1/SLC22A7/SLC27A2/SLC27A5/SLC2A2/SLC51A/SLC6A1/SLC6A12/SLC6A13/SLCO1B1	17
MF	GO:0046943	carboxylic acid transmembrane transporter activity	14/287	162/18369	2.62919e-07	6.88847e-06	5.10616e-06	ABCB11/MFSD2A/SLC10A1/SLC13A5/SLC1A1/SLC1A2/SLC1A5/SLC27A2/SLC27A5/SLC51A/SLC6A1/SLC6A12/SLC6A13/SLCO1B1	14
MF	GO:0016725	oxidoreductase activity, acting on CH or CH2 groups	5/287	11/18369	3.84694e-07	9.59903e-06	7.11539e-06	CYP1A2/CYP2C8/CYP2C9/CYP3A4/XDH	5
MF	GO:0005343	organic acid:sodium symporter activity	7/287	36/18369	1.19632e-06	2.84942e-05	2.11217e-05	SLC10A1/SLC13A5/SLC1A1/SLC1A2/SLC6A1/SLC6A12/SLC6A13	7
MF	GO:0015294	solute:monoatomic cation symporter activity	11/287	112/18369	1.45123e-06	3.30629e-05	2.45083e-05	MFSD2A/SLC10A1/SLC13A5/SLC17A2/SLC1A1/SLC1A2/SLC22A1/SLC28A1/SLC6A1/SLC6A12/SLC6A13	11
MF	GO:0008483	transaminase activity	6/287	25/18369	1.90454e-06	4.15824e-05	3.08235e-05	ABAT/AGXT2/ETNPPL/GPT/GPT2/TAT	6
MF	GO:0030170	pyridoxal phosphate binding	8/287	56/18369	2.3884e-06	4.74234e-05	3.51531e-05	ABAT/AGXT2/CTH/ETNPPL/GPT/GPT2/SDS/TAT	8
MF	GO:0001848	complement binding	6/287	26/18369	2.44357e-06	4.74234e-05	3.51531e-05	C8A/CFHR2/CFHR3/CFHR4/CFHR5/MASP2	6
MF	GO:0016769	transferase activity, transferring nitrogenous groups	6/287	26/18369	2.44357e-06	4.74234e-05	3.51531e-05	ABAT/AGXT2/ETNPPL/GPT/GPT2/TAT	6
MF	GO:0070279	vitamin B6 binding	8/287	57/18369	2.74105e-06	5.03646e-05	3.73333e-05	ABAT/AGXT2/CTH/ETNPPL/GPT/GPT2/SDS/TAT	8
MF	GO:0015293	symporter activity	12/287	144/18369	2.78735e-06	5.03646e-05	3.73333e-05	MFSD2A/SLC10A1/SLC13A5/SLC17A2/SLC1A1/SLC1A2/SLC1A5/SLC22A1/SLC28A1/SLC6A1/SLC6A12/SLC6A13	12
MF	GO:0016829	lyase activity	14/287	198/18369	2.94377e-06	5.14179e-05	3.81141e-05	ACMSD/ALDOB/CA5A/CA9/CTH/CYP17A1/CYP1A1/CYP1A2/EHHADH/ETNPPL/FTCD/PCK1/SDS/UROC1	14
MF	GO:0004745	NAD-retinol dehydrogenase activity	5/287	19/18369	8.73718e-06	0.000147687	0.000109474	ADH1B/ADH1C/ADH4/HSD17B6/RDH16	5
MF	GO:0022804	active transmembrane transporter activity	20/287	428/18369	1.4247e-05	0.000233295	0.000172932	ABCA6/ABCA8/ABCB11/ABCB4/ABCG8/MFSD2A/SLC10A1/SLC13A5/SLC17A2/SLC1A1/SLC1A2/SLC1A5/SLC22A1/SLC22A7/SLC28A1/SLC29A4/SLC6A1/SLC6A12/SLC6A13/SLCO1B1	20
MF	GO:0001846	opsonin binding	5/287	21/18369	1.49031e-05	0.000236553	0.000175348	CFHR2/CFHR3/CFHR4/CFHR5/MASP2	5
MF	GO:0004252	serine-type endopeptidase activity	12/287	170/18369	1.53489e-05	0.000236553	0.000175348	F11/F12/F9/HGFAC/HP/HPR/MASP2/MMP12/MMP7/MMP9/PROZ/TMPRSS6	12
MF	GO:0001851	complement component C3b binding	4/287	11/18369	1.76632e-05	0.000264443	0.000196022	CFHR2/CFHR3/CFHR4/CFHR5	4
MF	GO:0005283	amino acid:sodium symporter activity	5/287	22/18369	1.90409e-05	0.00026966	0.000199889	SLC1A1/SLC1A2/SLC6A1/SLC6A12/SLC6A13	5
MF	GO:0015645	fatty acid ligase activity	5/287	22/18369	1.90409e-05	0.00026966	0.000199889	ACSM2A/ACSM2B/ACSM5/SLC27A2/SLC27A5	5
MF	GO:0140161	monocarboxylate:sodium symporter activity	4/287	12/18369	2.61693e-05	0.00036086	0.000267492	SLC10A1/SLC6A1/SLC6A12/SLC6A13	4
MF	GO:0019825	oxygen binding	6/287	39/18369	2.9198e-05	0.000392301	0.000290798	CYP17A1/CYP1A1/CYP2A7/CYP2E1/CYP3A4/CYP8B1	6
MF	GO:0015081	sodium ion transmembrane transporter activity	11/287	155/18369	3.30625e-05	0.000433118	0.000321054	MFSD2A/SLC10A1/SLC13A5/SLC17A2/SLC1A1/SLC1A2/SLC22A1/SLC28A1/SLC6A1/SLC6A12/SLC6A13	11
MF	GO:0008236	serine-type peptidase activity	12/287	190/18369	4.61652e-05	0.000590014	0.000437355	F11/F12/F9/HGFAC/HP/HPR/MASP2/MMP12/MMP7/MMP9/PROZ/TMPRSS6	12
MF	GO:0015291	secondary active transmembrane transporter activity	14/287	255/18369	5.12272e-05	0.000639121	0.000473756	MFSD2A/SLC10A1/SLC13A5/SLC17A2/SLC1A1/SLC1A2/SLC1A5/SLC22A1/SLC22A7/SLC28A1/SLC6A1/SLC6A12/SLC6A13/SLCO1B1	14
MF	GO:0016405	CoA-ligase activity	5/287	27/18369	5.4754e-05	0.000667235	0.000494596	ACSM2A/ACSM2B/ACSM5/SLC27A2/SLC27A5	5
MF	GO:0017171	serine hydrolase activity	12/287	194/18369	5.65146e-05	0.000673037	0.000498897	F11/F12/F9/HGFAC/HP/HPR/MASP2/MMP12/MMP7/MMP9/PROZ/TMPRSS6	12
MF	GO:0005416	amino acid:monoatomic cation symporter activity	5/287	28/18369	6.58104e-05	0.000766325	0.000568047	SLC1A1/SLC1A2/SLC6A1/SLC6A12/SLC6A13	5
MF	GO:0015378	sodium:chloride symporter activity	4/287	15/18369	6.95389e-05	0.000792138	0.000587182	SLC22A1/SLC6A1/SLC6A12/SLC6A13	4
MF	GO:0005539	glycosaminoglycan binding	13/287	232/18369	7.70788e-05	0.000859347	0.000637001	ANG/APOA5/ECM2/F11/GREM2/HRG/KNG1/MDK/PGLYRP2/PODXL2/SAA1/SERPINC1/ZG16	13
MF	GO:1901681	sulfur compound binding	14/287	269/18369	9.08718e-05	0.000955708	0.00070843	ACADL/ANG/APOA5/ECM2/F11/GNMT/GREM2/HRG/KNG1/MDK/OGDHL/SAA1/SERPINC1/SULT2A1	14
MF	GO:0015355	secondary active monocarboxylate transmembrane transporter activity	4/287	16/18369	9.15815e-05	0.000955708	0.00070843	SLC10A1/SLC6A1/SLC6A12/SLC6A13	4
MF	GO:0015373	monoatomic anion:sodium symporter activity	4/287	16/18369	9.15815e-05	0.000955708	0.00070843	SLC22A1/SLC6A1/SLC6A12/SLC6A13	4
MF	GO:0042910	xenobiotic transmembrane transporter activity	5/287	30/18369	9.30174e-05	0.000955708	0.00070843	ABCA8/ABCB11/SLC22A1/SLC29A4/SLC6A13	5
MF	GO:0016903	oxidoreductase activity, acting on the aldehyde or oxo group of donors	6/287	48/18369	9.76214e-05	0.000983724	0.000729197	ADH4/ALDH1L1/ALDH8A1/AOX1/HAO1/OGDHL	6
MF	GO:0016878	acid-thiol ligase activity	5/287	31/18369	0.000109498	0.00108258	0.000802479	ACSM2A/ACSM2B/ACSM5/SLC27A2/SLC27A5	5
MF	GO:1901618	organic hydroxy compound transmembrane transporter activity	6/287	52/18369	0.000153711	0.00149156	0.00110564	ABCB11/AQP9/SLC10A1/SLC22A1/SLC51A/SLCO1B1	6
MF	GO:0016229	steroid dehydrogenase activity	5/287	35/18369	0.000198798	0.00186835	0.00138494	HSD11B1/HSD17B13/HSD17B6/RDH16/SRD5A2	5
MF	GO:0016835	carbon-oxygen lyase activity	7/287	77/18369	0.000199671	0.00186835	0.00138494	CA5A/CA9/CYP1A1/CYP1A2/EHHADH/ETNPPL/UROC1	7
MF	GO:0015125	bile acid transmembrane transporter activity	4/287	20/18369	0.000232072	0.00213344	0.00158144	ABCB11/SLC10A1/SLC51A/SLCO1B1	4
MF	GO:0015377	chloride:monoatomic cation symporter activity	4/287	21/18369	0.000283171	0.0025583	0.00189637	SLC22A1/SLC6A1/SLC6A12/SLC6A13	4
MF	GO:0008201	heparin binding	10/287	168/18369	0.000318587	0.00282949	0.00209739	ANG/APOA5/ECM2/F11/GREM2/HRG/KNG1/MDK/SAA1/SERPINC1	10
MF	GO:0050660	flavin adenine dinucleotide binding	7/287	85/18369	0.000368617	0.00321925	0.00238631	ACADL/AOX1/DAO/FMO3/FMO4/LDHD/XDH	7
MF	GO:0016836	hydro-lyase activity	6/287	62/18369	0.000407415	0.00341866	0.00253412	CA5A/CA9/CYP1A1/CYP1A2/EHHADH/UROC1	6
MF	GO:0015296	monoatomic anion:monoatomic cation symporter activity	4/287	23/18369	0.000408782	0.00341866	0.00253412	SLC22A1/SLC6A1/SLC6A12/SLC6A13	4
MF	GO:0015245	fatty acid transmembrane transporter activity	3/287	10/18369	0.000417546	0.00341866	0.00253412	MFSD2A/SLC27A2/SLC27A5	3
MF	GO:0018455	alcohol dehydrogenase [NAD(P)+] activity	3/287	10/18369	0.000417546	0.00341866	0.00253412	ADH1B/ADH1C/ADH4	3
MF	GO:0016877	ligase activity, forming carbon-sulfur bonds	5/287	41/18369	0.000425154	0.0034274	0.0025406	ACSM2A/ACSM2B/ACSM5/SLC27A2/SLC27A5	5
MF	GO:0030414	peptidase inhibitor activity	10/287	180/18369	0.000549531	0.00436294	0.00323408	C3P1/FETUB/GPC3/HRG/KNG1/PTTG1/SERPINC1/SPINK1/SPINT1/SPP2	10
MF	GO:0015132	prostaglandin transmembrane transporter activity	3/287	12/18369	0.000747947	0.00584961	0.00433609	SLC22A1/SLC22A7/SLCO1B1	3
MF	GO:0016747	acyltransferase activity, transferring groups other than amino-acyl groups	11/287	226/18369	0.00088838	0.00675075	0.00500407	ACSM2A/ACSM2B/ACSM5/BAAT/GLYAT/GLYATL1/LCAT/MOGAT2/NAT2/PAFAH1B3/SPHK1	11
MF	GO:0016645	oxidoreductase activity, acting on the CH-NH group of donors	4/287	28/18369	0.000888935	0.00675075	0.00500407	AASS/ALDH1L1/DMGDH/IL4I1	4
MF	GO:0071714	icosanoid transmembrane transporter activity	3/287	13/18369	0.00096113	0.00719475	0.00533319	SLC22A1/SLC22A7/SLCO1B1	3
MF	GO:0140359	ABC-type transporter activity	5/287	49/18369	0.00097729	0.00721268	0.00534648	ABCA6/ABCA8/ABCB11/ABCB4/ABCG8	5
MF	GO:0022853	active monoatomic ion transmembrane transporter activity	11/287	233/18369	0.00113786	0.00828112	0.00613848	MFSD2A/SLC10A1/SLC13A5/SLC17A2/SLC1A1/SLC1A2/SLC22A1/SLC28A1/SLC6A1/SLC6A12/SLC6A13	11
MF	GO:0033764	steroid dehydrogenase activity, acting on the CH-OH group of donors, NAD or NADP as acceptor	4/287	31/18369	0.00131678	0.00945194	0.00700636	HSD11B1/HSD17B6/RDH16/SRD5A2	4
MF	GO:0050661	NADP binding	5/287	53/18369	0.00139803	0.00989956	0.00733816	ASPDH/FMO3/FMO4/G6PD/HSD11B1	5
MF	GO:0015108	chloride transmembrane transporter activity	7/287	107/18369	0.00145651	0.0101761	0.00754317	ANO1/CLDN4/SLC1A1/SLC22A1/SLC6A1/SLC6A12/SLC6A13	7
MF	GO:0010181	FMN binding	3/287	15/18369	0.00149409	0.0103013	0.00763598	HAO1/HAO2/IYD	3
MF	GO:0004866	endopeptidase inhibitor activity	9/287	173/18369	0.0016302	0.0110938	0.00822341	C3P1/FETUB/HRG/KNG1/PTTG1/SERPINC1/SPINK1/SPINT1/SPP2	9
MF	GO:0016597	amino acid binding	5/287	55/18369	0.00165238	0.0111006	0.00822846	CPS1/GNMT/OTC/SLC1A1/TAT	5
MF	GO:0015556	C4-dicarboxylate transmembrane transporter activity	3/287	16/18369	0.00181774	0.0120569	0.00893732	SLC13A5/SLC1A1/SLC1A5	3
MF	GO:0015171	amino acid transmembrane transporter activity	6/287	83/18369	0.00190469	0.0124757	0.00924775	SLC1A1/SLC1A2/SLC1A5/SLC6A1/SLC6A12/SLC6A13	6
MF	GO:0005324	long-chain fatty acid transporter activity	3/287	17/18369	0.00218191	0.0139621	0.0103496	MFSD2A/SLC27A2/SLC27A5	3
MF	GO:0016746	acyltransferase activity	11/287	253/18369	0.00218491	0.0139621	0.0103496	ACSM2A/ACSM2B/ACSM5/BAAT/GLYAT/GLYATL1/LCAT/MOGAT2/NAT2/PAFAH1B3/SPHK1	11
MF	GO:0015172	acidic amino acid transmembrane transporter activity	3/287	18/18369	0.00258824	0.0163402	0.0121124	SLC1A1/SLC1A2/SLC1A5	3
MF	GO:0061135	endopeptidase regulator activity	9/287	187/18369	0.00276503	0.0172485	0.0127857	C3P1/FETUB/HRG/KNG1/PTTG1/SERPINC1/SPINK1/SPINT1/SPP2	9
MF	GO:0071949	FAD binding	4/287	39/18369	0.00312167	0.0190988	0.0141572	AOX1/DAO/LDHD/XDH	4
MF	GO:0004175	endopeptidase activity	15/287	428/18369	0.00313453	0.0190988	0.0141572	CPS1/F11/F12/F9/HGFAC/HP/HPR/MASP2/MEP1A/MMP12/MMP7/MMP9/PROZ/TMPRSS6/UCHL1	15
MF	GO:0008509	monoatomic anion transmembrane transporter activity	7/287	123/18369	0.00321479	0.0193627	0.0143528	ANO1/CLDN4/SLC1A1/SLC22A1/SLC6A1/SLC6A12/SLC6A13	7
MF	GO:0008017	microtubule binding	11/287	268/18369	0.0033993	0.0201615	0.0149449	BIRC5/DLGAP5/FTCD/GTSE1/KIF18B/KIF20A/KIF2C/KIF4A/KIFC1/PLK1/SKA1	11
MF	GO:0061134	peptidase regulator activity	10/287	230/18369	0.00342437	0.0201615	0.0149449	C3P1/FETUB/GPC3/HRG/KNG1/PTTG1/SERPINC1/SPINK1/SPINT1/SPP2	10
MF	GO:0016408	C-acyltransferase activity	3/287	20/18369	0.00353351	0.0203468	0.0150823	ACSM2A/ACSM2B/ACSM5	3
MF	GO:0016638	oxidoreductase activity, acting on the CH-NH2 group of donors	3/287	20/18369	0.00353351	0.0203468	0.0150823	ASPDH/DAO/IL4I1	3
MF	GO:0005496	steroid binding	6/287	99/18369	0.00459935	0.0261963	0.0194183	APOF/AR/CYP3A4/HSD11B1/INSIG1/RORC	6
MF	GO:0052689	carboxylic ester hydrolase activity	7/287	133/18369	0.0049391	0.0278289	0.0206285	CES2/CES3/LCAT/PAFAH1B3/PON1/PON3/RGN	7
MF	GO:0003777	microtubule motor activity	5/287	73/18369	0.00568578	0.0310457	0.023013	KIF18B/KIF20A/KIF2C/KIF4A/KIFC1	5
MF	GO:0004879	nuclear receptor activity	4/287	46/18369	0.00568776	0.0310457	0.023013	AR/NR1I2/NR1I3/RORC	4
MF	GO:0098531	ligand-activated transcription factor activity	4/287	46/18369	0.00568776	0.0310457	0.023013	AR/NR1I2/NR1I3/RORC	4
MF	GO:0016702	oxidoreductase activity, acting on single donors with incorporation of molecular oxygen, incorporation of two atoms of oxygen	3/287	24/18369	0.00599147	0.0323663	0.0239919	CDO1/HGD/HPD	3
MF	GO:0016701	oxidoreductase activity, acting on single donors with incorporation of molecular oxygen	3/287	25/18369	0.00673079	0.0357698	0.0265148	CDO1/HGD/HPD	3
MF	GO:0015103	inorganic anion transmembrane transporter activity	7/287	141/18369	0.00675804	0.0357698	0.0265148	ANO1/CLDN4/SLC1A1/SLC22A1/SLC6A1/SLC6A12/SLC6A13	7
MF	GO:1901505	carbohydrate derivative transmembrane transporter activity	4/287	49/18369	0.00712091	0.0373136	0.0276591	MFSD2A/SLC22A1/SLC28A1/SLC29A4	4
MF	GO:0016830	carbon-carbon lyase activity	4/287	51/18369	0.00819779	0.0425311	0.0315267	ACMSD/ALDOB/CYP17A1/PCK1	4
MF	GO:0051287	NAD binding	4/287	52/18369	0.00877409	0.0450747	0.0334122	ADH4/AOX1/EHHADH/SORD	4
MF	GO:0004869	cysteine-type endopeptidase inhibitor activity	4/287	54/18369	0.0100046	0.0475724	0.0352636	FETUB/HRG/KNG1/PTTG1	4
MF	GO:0008401	retinoic acid 4-hydroxylase activity	2/287	10/18369	0.0100774	0.0475724	0.0352636	CYP2C8/CYP3A4	2
MF	GO:0015183	L-aspartate transmembrane transporter activity	2/287	10/18369	0.0100774	0.0475724	0.0352636	SLC1A1/SLC1A5	2
MF	GO:0016595	glutamate binding	2/287	10/18369	0.0100774	0.0475724	0.0352636	CPS1/SLC1A1	2
MF	GO:0016742	hydroxymethyl-, formyl- and related transferase activity	2/287	10/18369	0.0100774	0.0475724	0.0352636	ALDH1L1/FTCD	2
MF	GO:0016832	aldehyde-lyase activity	2/287	10/18369	0.0100774	0.0475724	0.0352636	ALDOB/CYP17A1	2
MF	GO:0019203	carbohydrate phosphatase activity	2/287	10/18369	0.0100774	0.0475724	0.0352636	FBP1/PFKFB1	2
MF	GO:0031957	very long-chain fatty acid-CoA ligase activity	2/287	10/18369	0.0100774	0.0475724	0.0352636	SLC27A2/SLC27A5	2
MF	GO:0050308	sugar-phosphatase activity	2/287	10/18369	0.0100774	0.0475724	0.0352636	FBP1/PFKFB1	2

## Sheet: Sheet5
Table S5 The GSEA-KEGG pathway enrichment results between high and low risk groups
ID	Description	setSize	enrichmentScore	NES	pvalue	p.adjust	qvalue	rank	leading_edge	core_enrichment
hsa03030	DNA replication	36	0.737253	2.26014	9.63e-08	1.36e-06	7.35e-07	3892	tags=69%, list=19%, signal=57%	4171/4175/4173/5984/4176/4172/4174/2237/5111/5424/5427/23649/3978/5557/6118/5558/5422/10714/1763/5982/5985/54107/5983/56655/6117
hsa04110	Cell cycle	156	0.684089	2.68984	1e-10	3.09e-09	1.67e-09	2285	tags=46%, list=11%, signal=41%	991/5347/9232/9133/891/81620/983/113130/1869/890/9212/7272/4171/9319/8318/990/10403/701/699/1111/4998/993/2810/4175/1029/995/23594/898/1870/151648/8317/4173/4085/994/4176/9088/4172/7040/26271/4174/90381/9700/5933/1019/27127/5111/3065/3066/10971/1031/7534/1028/1030/1017/7042/6502/1032/10926/1663/157570/7027/1871/5518/7533/1874/11200/5591/5885/80174/7465/51434
hsa05310	Asthma	24	0.648053	1.80843	0.00150454	0.00532858	0.00287051	4106	tags=50%, list=20%, signal=40%	2207/3117/3122/3123/3115/3119/3111/3109/3118/3113/3112/3108
hsa03440	Homologous recombination	41	0.638467	2.0051	2.47e-05	0.000178743	9.63e-05	4399	tags=49%, list=21%, signal=39%	5888/8438/146956/7516/641/5424/672/580/5932/7517/6118/11073/675/10714/5889/83990/4361/6117/5892/25788
hsa04612	Antigen processing and presentation	67	0.583502	2.05667	6.51e-06	5.54e-05	2.98e-05	4231	tags=48%, list=20%, signal=38%	3117/3122/3326/3123/972/3310/3115/3312/3119/3111/811/3306/3320/8625/3109/920/3458/3304/3105/3118/925/3309/926/4800/3113/6890/3112/10197/10437/1520/3108/2923
hsa05219	Bladder cancer	41	0.628961	1.97524	4.85e-05	0.000323145	0.000174078	2185	tags=41%, list=10%, signal=37%	4318/1869/7380/3576/1029/1870/6714/4312/1019/2261/3265/1871/4893/7057/5595/1950/4313
hsa03430	Mismatch repair	23	0.588858	1.63475	0.00713294	0.0198787	0.0107086	3892	tags=52%, list=19%, signal=42%	9156/5984/5111/5424/3978/6118/4436/10714/5982/5985/5983/6117
hsa05140	Leishmaniasis	73	0.587308	2.08538	1.94e-06	2.13e-05	1.15e-05	3252	tags=49%, list=16%, signal=42%	65108/1535/5603/7040/4688/2214/1536/3117/2209/3122/2212/3689/3460/3123/3592/7042/3115/3684/1915/2215/653361/7097/3553/3119/3111/4689/5595/6772/3109/3458/3654/6885/3118/6300/3113/9103
hsa05340	Primary immunodeficiency	34	0.636641	1.92712	0.000246791	0.00125237	0.000674653	3445	tags=56%, list=17%, signal=47%	915/3561/100/973/3718/29851/930/64421/916/8625/920/7374/925/926/695/5788/3932/6890/115650
hsa03010	Ribosome	130	0.574077	2.21508	6.8e-10	1.78e-08	9.59e-09	3202	tags=47%, list=15%, signal=40%	6206/6181/6132/6205/6227/6202/3921/6175/23521/140801/6130/6193/6223/6194/6187/6217/11224/6141/6135/6188/6176/6155/6222/6125/6232/6165/6191/6157/6201/6159/6158/6161/6152/6233/6133/29074/6128/6143/6171/6124/9349/6168/6147/6230/6207/6129/6122/6137/6169/6142/6136/4736/6189/25873/6167/9045/6209/63875/6229/65005/6203
hsa03460	Fanconi anemia pathway	51	0.573284	1.89726	0.000121407	0.000675424	0.000363851	4873	tags=45%, list=23%, signal=35%	5888/29089/116028/2177/146956/2178/55215/641/672/91442/7398/2187/6118/2175/675/5889/83990/6117/2067/55120/2176/80010/2189
hsa04940	Type I diabetes mellitus	38	0.564456	1.74928	0.00326185	0.0101746	0.00548104	4106	tags=53%, list=20%, signal=42%	3117/3122/3123/3592/3115/942/3553/3119/3111/2571/3109/3458/3105/941/3118/4049/3113/3112/3329/3108
hsa05323	Rheumatoid arthritis	84	0.563904	2.05619	1.28e-06	1.55e-05	8.37e-06	3649	tags=48%, list=17%, signal=39%	6364/6374/3576/2919/6372/4312/7040/1435/8792/1493/3117/3383/3122/4050/3689/3123/9296/7042/3115/942/1513/245972/7097/3606/3553/6352/3119/3111/2921/3109/3458/10673/941/3118/10312/533/3113/3600/3112/54
hsa05330	Allograft rejection	33	0.555806	1.67234	0.00669625	0.0190787	0.0102777	3523	tags=45%, list=17%, signal=38%	3117/3122/3123/3592/3115/942/3119/3111/3109/3458/3105/941/3118/3113/3112
hsa03040	Spliceosome	134	0.547093	2.12003	6.21e-09	1.32e-07	7.11e-08	4937	tags=50%, list=24%, signal=38%	6628/10189/6633/83443/10262/6626/6632/3310/8175/3312/9410/10946/3178/6627/6636/220988/6631/25804/11338/10465/51645/9343/57819/4670/84950/22916/84991/2521/6629/6427/3304/9129/27316/26121/8683/10907/23350/3190/51690/24148/27339/6635/84844/23020/57461/6625/3192/6637/9416/6428/10992/51639/9775/55119/4809/101954272/10713/4116/3183/22985/57187/23450/10915/22827/9092/10772/1665
hsa05332	Graft-versus-host disease	36	0.536823	1.64569	0.00569482	0.0169593	0.00913595	3523	tags=42%, list=17%, signal=35%	3117/3122/3123/3115/942/3553/3119/3111/3109/3458/3105/941/3118/3113/3112
hsa05320	Autoimmune thyroid disease	33	0.532092	1.60098	0.0151128	0.0383458	0.0206569	3523	tags=42%, list=17%, signal=35%	1493/3117/3122/3123/3115/942/3119/3111/3109/3105/941/3118/3113/3112
hsa04672	Intestinal immune network for IgA production	42	0.526002	1.66997	0.0027774	0.00916812	0.00493886	3523	tags=52%, list=17%, signal=44%	7040/7852/3117/3122/56477/3123/3115/942/29851/3119/3111/3601/608/3109/10673/941/3118/3113/2826/115650/3600/3112
hsa04657	IL-17 signaling pathway	81	0.522074	1.88214	6.53e-05	0.0003962	0.000213433	3383	tags=33%, list=16%, signal=28%	4318/6364/6374/6280/3576/2919/5603/6372/9641/4312/6279/727897/3326/53342/7188/7186/3553/5595/3320/2921/3458/7184/6885/6300/7187/6361/5598
hsa03050	Proteasome	44	0.515965	1.65734	0.00638933	0.0185673	0.0100022	5395	tags=50%, list=26%, signal=37%	5708/5689/5690/5692/5688/5704/3458/5719/5710/5691/10213/5714/10197/5693/5698/5717/11047/5709/5707/5695/5702/5686
hsa04512	ECM-receptor interaction	84	0.51141	1.86478	6.13e-05	0.000378817	0.000204069	3722	tags=42%, list=18%, signal=34%	6696/1298/1280/80144/1277/3161/3912/1278/1311/9900/375790/255743/3678/3675/3918/3915/158326/1299/3381/3685/1287/7057/1292/3910/1293/3371/3911/284217/3693/3694/1284/5649/3691/3696/3673
hsa05416	Viral myocarditis	60	0.507932	1.74475	0.00146257	0.00532858	0.00287051	3523	tags=40%, list=17%, signal=33%	71/60/3117/3383/3122/3689/5880/3123/3115/942/3119/3111/5879/6443/1982/3109/284217/3105/941/3118/25/8082/3113/3112
hsa04145	Phagosome	142	0.497638	1.94108	5.28e-07	6.64e-06	3.58e-06	3722	tags=44%, list=18%, signal=36%	1535/203068/10376/4688/71/84790/1311/60/2214/10383/1536/3678/3117/2209/3122/2212/7277/3689/9902/3123/11151/338382/7280/9296/347733/3115/3684/3685/29927/245972/2215/653361/7037/7097/81035/3119/3111/5879/4689/7057/811/4973/4481/3109/3693/3105/84617/3118/7846/8417/10312/30835/533/2213/3113/51143/9103/6890/3112/1778/64581/3673
hsa05206	MicroRNAs in cancer	164	0.496369	1.97207	4.4e-08	6.8e-07	3.67e-07	2716	tags=31%, list=13%, signal=27%	4318/6659/113130/1869/131405/3925/10642/9493/4082/993/1029/995/90427/898/1870/994/1946/2146/4363/1786/7430/8091/2744/6541/3065/672/578/3678/3066/1789/3162/2261/7042/3265/6624/1788/7431/1871/4893/1945/5328/2885/7057/5595/5293/10298/5335/3371/387/11186/1944
hsa04666	Fc gamma R-mediated phagocytosis	95	0.490954	1.82187	4.6e-05	0.000312766	0.000168487	3403	tags=36%, list=16%, signal=30%	8877/65108/4082/8612/8936/5580/3984/7408/2214/6850/2209/2212/1072/5880/50807/10163/10094/3055/2215/10093/653361/10109/5879/5058/5595/5293/5335/81873/3636/7409/2213/5788/5321/10451
hsa04658	Th1 and Th2 cell differentiation	85	0.488773	1.77844	0.000319619	0.00155244	0.000836297	4218	tags=40%, list=20%, signal=32%	5603/915/4794/3561/3117/3122/3460/3123/3559/3592/3115/3718/4773/3119/3111/5595/6772/916/5335/3109/920/3458/182/3118/6300/3560/3113/3932/3594/3112/917/3108/84441/864
hsa04640	Hematopoietic cell lineage	89	0.483372	1.77427	0.00022416	0.00115476	0.00062207	3767	tags=45%, list=18%, signal=37%	100133941/2056/924/915/1435/1441/3678/3675/3117/2209/3122/3123/3559/4254/3115/952/3684/1438/914/7037/3553/3119/3111/1436/930/916/909/3109/920/951/3118/925/926/921/3113/1380/3112/917/3673/910
hsa05166	Human T-cell leukemia virus 1 infection	214	0.471463	1.9271	9.62e-09	1.92e-07	1.04e-07	3534	tags=31%, list=17%, signal=26%	991/4316/9232/9133/1869/890/701/1111/1029/6513/898/1870/4085/7040/915/9700/3561/1019/5901/6688/3117/3383/3122/6929/293/1031/3689/1030/90993/3123/3559/1017/7042/3115/3265/3718/1871/5902/4773/4893/581/3119/3111/3601/11200/468/5595/811/5293/51434/916/3109/5971/920/3105/3118/3560/4049/10488/3113/3932/115650/3600/5605/3112/6908/917
hsa03083	Polycomb repressive complex	83	0.468828	1.69641	0.00112324	0.00434422	0.00234023	3865	tags=35%, list=19%, signal=29%	9212/84733/26147/2146/3065/3066/23466/22823/1912/63035/7027/1876/6045/22955/10389/5928/11335/3054/221937/3607/8535/7321/54880/10238/8726/171023/54881/3720/23512
hsa05230	Central carbon metabolism in cancer	68	0.468625	1.65391	0.00296142	0.00954933	0.00514422	2144	tags=25%, list=10%, signal=23%	6510/2539/5315/3099/9123/6513/80201/2744/5214/2263/2261/3091/3265/3101/4893/5595/5293
hsa04380	Osteoclast differentiation	131	0.467499	1.81363	1.61e-05	0.000127168	6.85e-05	3394	tags=37%, list=16%, signal=31%	54209/1535/5603/3710/7040/4688/7305/1435/8792/2214/6850/6688/11006/2209/2212/3460/7042/5468/1513/7186/2215/653361/4982/4773/3553/2885/1436/11025/5879/4689/126014/5595/5293/6772/55423/5971/3458/140885/8878/799/6885/10859/6300/695/2213/9103/3932/3937
hsa04933	AGE-RAGE signaling pathway in diabetic complications	100	0.467219	1.757	0.000385348	0.00179477	0.000966844	2610	tags=29%, list=13%, signal=25%	3576/7423/1277/5603/5054/7040/1278/5580/23236/1281/1019/1536/2152/3383/7042/3265/1287/4893/3553/581/5331/5879/113026/5595/5293/6772/4313/5335/7412
hsa04814	Motor proteins	173	0.462292	1.85359	2.98e-06	2.95e-05	1.59e-05	4236	tags=34%, list=20%, signal=27%	11004/3833/24137/146909/10112/9493/56992/3832/81930/203068/1062/10376/71/84790/60/84700/7283/9928/10383/7136/92558/113220/7277/7171/7280/7169/347733/3797/140465/3835/374654/7138/6993/9585/7170/829/3796/64005/64837/7134/4646/84617/7846/347240/8655/27175/51143/80179/1778/832/147700/3799/10540/4627/84516/4644/4637/146439/55083
hsa03013	Nucleocytoplasmic transport	105	0.454693	1.709	0.000594349	0.00259075	0.00139564	6976	tags=56%, list=33%, signal=38%	3838/10189/5901/23225/23511/55706/348995/1434/1915/5905/23165/23636/79902/9688/29107/3837/57122/79023/6613/22916/9631/11260/10921/65109/7329/57510/8563/8480/23214/80145/3841/6396/9775/4116/79228/22985/57187/23279/23039/7175/402569/4686/3840/3843/10527/7514/9670/3842/30000/55705/9984/22794/23633/84305/4928/5411/10762/8086/9939
hsa05152	Tuberculosis	159	0.45458	1.79939	5.39e-06	4.7e-05	2.53e-05	4299	tags=39%, list=21%, signal=31%	8877/5603/6714/7040/2207/2214/6850/3117/2209/3122/2212/3689/9902/3460/3123/11151/972/3592/7042/3115/3684/4046/245972/2215/7097/3606/3553/8767/581/3119/3111/5595/6772/26253/8625/3109/3687/3458/387/3654/3118/6300/10312/30835/4800/533/64127/2213/3113/9103/808/1509/64170/3112/805/64581/8915/3329/1520/3108/843/841
hsa04974	Protein digestion and absorption	88	0.453616	1.65843	0.001495	0.00532858	0.00287051	2564	tags=34%, list=12%, signal=30%	6510/4224/1298/1280/483/1277/340024/1278/1281/476/1307/1290/1299/1289/5646/9056/1287/23428/3783/1296/169044/206358/340267/255631/1300/1359/1301/1292/1293/486
hsa05321	Inflammatory bowel disease	57	0.451915	1.52912	0.0118494	0.0312309	0.0168241	3523	tags=40%, list=17%, signal=34%	7040/3561/3117/3122/3460/3123/3592/7042/3115/7097/3606/3553/3119/3111/6772/50615/3109/3458/3118/64127/3113/3594/3112
hsa04623	Cytosolic DNA-sensing pathway	58	0.447944	1.5192	0.012406	0.0324465	0.0174789	4673	tags=33%, list=22%, signal=25%	9641/1687/29108/115004/9447/3606/3553/6352/9560/834/6351/3661/5441/10623/5437/841/661/57506/81030
hsa04660	T cell receptor signaling pathway	116	0.446272	1.70514	0.00030794	0.00151739	0.000817416	3823	tags=33%, list=18%, signal=27%	5603/915/8440/4794/1019/5133/1493/3265/29851/5518/4773/4893/2885/5523/5058/5595/5293/10298/916/5335/920/3458/387/6885/925/6300/56924/926/7409/5788/3932/3937/10451/5605/917/8915/5521/84433
hsa04218	Cellular senescence	151	0.444178	1.74711	5.33e-05	0.000348813	0.000187905	2257	tags=24%, list=11%, signal=21%	4605/9133/891/983/1869/890/2305/3576/1111/993/1029/898/1870/5603/5054/3710/7040/3486/5933/1019/293/1030/1978/1017/7042/3265/1871/4773/4893/5501/1874/11200/5928/5595/5293/286826
hsa04620	Toll-like receptor signaling pathway	92	0.443649	1.64265	0.00283036	0.0092531	0.00498464	3559	tags=30%, list=17%, signal=25%	6696/3576/5603/9641/3592/942/1513/4283/7097/3553/6352/9560/5879/5595/5293/6772/6351/3654/3661/6885/941/6300/7187/51311/6373/23643/5605/51284
hsa04664	Fc epsilon RI signaling pathway	64	0.440931	1.54257	0.00953717	0.025567	0.013773	3507	tags=31%, list=17%, signal=26%	5603/2207/6850/241/5880/3265/4893/2885/5879/5595/5293/5335/240/6300/7409/695/5321/3937/10451/5605
hsa04148	Efferocytosis	155	0.438819	1.72613	3.34e-05	0.000236592	0.000127452	2919	tags=28%, list=14%, signal=24%	100133941/8877/2056/7301/6513/26762/5603/7040/713/5031/714/712/4953/338440/84868/1847/682/5734/3091/338382/8754/5468/51454/3685/1846/89790/1788/54896/1844/4773/203859/834/5879/7057/5595/811/55423/240/140885/3693/4240/5467/6300
hsa05145	Toxoplasmosis	109	0.438068	1.66353	0.000725037	0.00300625	0.00161947	3300	tags=31%, list=16%, signal=26%	5603/3912/7040/3117/3918/3122/79444/3915/3460/3123/3592/3310/7042/3115/3312/7097/3119/3111/5595/6772/3910/240/3109/3911/3458/284217/3654/146850/3304/6885/3118/6300/3113/23643
hsa04061	Viral protein interaction with cytokine and cytokine receptor	90	0.42986	1.57905	0.00304491	0.00967541	0.00521214	3925	tags=40%, list=19%, signal=33%	6364/6374/3576/2919/6372/6375/3561/10344/1435/7852/56477/53832/3559/146433/6363/10563/4283/3606/6357/6352/9560/1436/2921/6351/3560/4049/6361/6373/6846/53833/2833/2826/6366/5197/6355/1230
hsa03015	mRNA surveillance pathway	91	0.429321	1.58935	0.0041626	0.0128662	0.00693103	7404	tags=55%, list=35%, signal=36%	10189/23381/4440/124540/1478/5518/5501/5523/29107/11052/22916/2521/26986/8761/5499/10921/65109/26528/23708/51692/80336/5521/9775/140886/4116/10898/5500/22985/642843/8189/53918/80335/29894/8732/23435/4686/81608/11051/79869/22794/84305/5411/9939/28227/55916/8731/5522/10250/2107/29101
hsa04914	Progesterone-mediated oocyte maturation	92	0.427398	1.58248	0.00600253	0.0175936	0.00947768	2687	tags=24%, list=13%, signal=21%	5347/9133/891/983/890/699/993/995/5603/4085/994/9088/6790/3326/1017/3835/5595/5293/3320/51434/3480/6195
hsa04114	Oocyte meiosis	119	0.42703	1.63483	0.000824424	0.00333696	0.00179762	1857	tags=21%, list=9%, signal=19%	991/5347/9232/9133/891/983/699/995/898/5603/151648/4085/3710/9088/26271/9700/6790/27127/10971/7534/1017/286151/5518/7533/5501
hsa05135	Yersinia infection	134	0.424921	1.64661	0.000368927	0.00175846	0.000947283	3751	tags=34%, list=18%, signal=28%	3576/5603/6714/71/3984/60/3678/2212/29108/5880/10163/10094/5585/7186/10093/3606/4773/3553/10109/391/834/5879/5595/5293/8935/7456/5335/81873/920/387/3654/3661/6195/2533/6885/925/6300/926/7409/3932/3937/10451/5605/10097/9138
hsa05132	Salmonella infection	242	0.419708	1.73006	3.72e-06	3.51e-05	1.89e-05	4522	tags=35%, list=22%, signal=28%	5217/3576/5603/203068/10376/6281/71/2597/84790/60/2316/10383/302/578/7277/3326/2318/6188/29108/338382/7280/347733/5216/10094/5585/23207/3265/7186/1434/6993/10093/7097/3606/3553/10109/8767/581/391/55845/834/5879/5058/399/5595/7295/5293/27128/3320/81873/64837/387/3654/7184/4646/6885/3071/84617/7846/6300/837/8655/5788/51143/83439/23643/29109/5605/1778/10097/147700/3799/10540/55207/6237/84516/63916/8…
hsa04115	p53 signaling pathway	72	0.417109	1.48187	0.0136414	0.035405	0.0190727	2096	tags=25%, list=10%, signal=23%	9133/891/983/51512/6241/1111/2810/1029/898/5054/3486/1019/25946/5366/1017/581/11200/7057
hsa04066	HIF-1 signaling pathway	105	0.415777	1.56273	0.0043548	0.013339	0.00718574	3805	tags=33%, list=18%, signal=27%	112399/2056/3099/2023/2026/6513/5054/80201/7076/5209/2597/1536/5214/6194/3162/3460/3091/1978/3101/7428/7037/5595/5293/1950/5335/3458/3945/3480/3939/226/5230/5605/5213/230/285
hsa05170	Human immunodeficiency virus 1 infection	190	0.408339	1.63641	0.000116592	0.000660685	0.000355911	3571	tags=27%, list=17%, signal=22%	10053/9133/891/983/1111/995/5603/3710/915/3984/7852/2786/578/9582/1072/5880/115004/3265/7188/7186/2782/94235/27350/7097/4773/4893/581/5879/5058/5595/811/5293/10298/7465/916/5335/920/130340/3654/3661/3105/6885/2783/6300/56924/59345/808/6890/5605/917/805
hsa04659	Th17 cell differentiation	99	0.405292	1.51863	0.00461005	0.0139948	0.00753899	3534	tags=38%, list=17%, signal=32%	5603/7040/915/4794/3561/3117/3122/3326/3460/3091/3123/3559/3115/3718/9466/4773/3553/3119/3111/5595/6772/10148/3320/50615/916/5335/3109/920/3458/3118/6300/861/3560/3113/3932/3594/3112/917
hsa04625	C-type lectin receptor signaling pathway	99	0.395635	1.48245	0.00739927	0.0202883	0.0109293	3942	tags=32%, list=19%, signal=26%	5603/9641/3710/6714/2207/5580/6850/29108/3592/53342/3265/4046/4773/4893/3553/834/5058/5595/5293/6772/26253/5971/387/6300/30835/6361/808/64170/805/64581/8915/6237
hsa05161	Hepatitis B	146	0.394934	1.54702	0.00149413	0.00532858	0.00287051	3126	tags=25%, list=15%, signal=21%	4318/332/1869/890/3576/898/1870/5603/9641/6714/7040/5111/10971/7534/90993/1017/7042/3265/3718/1871/7097/4773/4893/2885/581/468/5595/5293/6772/3654/3661/6885/6300/7187/10488/7529
hsa03082	ATP-dependent chromatin remodeling	109	0.394138	1.49671	0.0072121	0.0199359	0.0107395	6048	tags=46%, list=29%, signal=33%	3014/3015/71/60/3065/3066/6602/55506/6944/6599/86/1107/5928/55257/10445/6597/8607/6598/9219/57504/9555/29844/11176/8099/55274/54107/10856/8467/5977/1108/125476/11177/65980/54108/5931/53615/10933/605/8089/6604/85235/57634/9274/8289/8193/8331/84295/9643/79913/64431
hsa04668	TNF signaling pathway	113	0.389508	1.48065	0.00678053	0.0190787	0.0102777	3094	tags=24%, list=15%, signal=20%	4318/6364/6374/2919/5603/6372/4323/3976/1435/3383/90993/7188/7186/3553/6352/468/5595/5293/2921/182/7412/6885/6300/7187/4049/10488/64127
hsa05131	Shigellosis	232	0.384575	1.58607	0.00018138	0.000963584	0.000519082	4117	tags=30%, list=20%, signal=24%	5217/3576/3099/5603/9181/80201/3710/8936/6714/5580/23236/71/60/3678/100132074/29108/115004/5216/10163/10094/7188/4735/7186/3101/10093/6233/58528/3606/3553/10109/8767/6352/581/5331/834/5879/113026/81/5595/5293/27128/826/5335/10616/64121/11335/81873/8878/387/11146/3661/6885/10801/6300/837/8352/7321/3021/54874/7311/3059/10097/8915/55964/2931/3098/63916/823/7414/375189
hsa05203	Viral carcinogenesis	182	0.381366	1.53266	0.00127334	0.00481041	0.00259137	2144	tags=21%, list=10%, signal=19%	991/5315/983/890/1111/1029/898/6714/5933/1019/3065/578/6850/3066/5366/10971/7534/79885/1030/90993/51564/1017/6502/3265/7188/7186/245972/3718/5902/4893/7533/2885/581/5879/468/81/5595/5293
hsa04390	Hippo signaling pathway	153	0.377562	1.48566	0.00485088	0.0145956	0.00786263	4025	tags=29%, list=19%, signal=24%	174/332/5054/8463/7040/8324/71/1741/60/8321/10971/7534/3689/7042/5584/374/1454/2535/5518/7533/5501/3996/1857/8323/11186/7004/84552/5499/80326/7529/83439/84612/7477/1490/1856/353500/7475/55233/1453/5521/79981/655/7161/8326/23513
hsa05130	Pathogenic Escherichia coli infection	187	0.377119	1.51452	0.00099955	0.00395171	0.00212878	3137	tags=30%, list=15%, signal=26%	1364/3576/5603/9181/203068/8936/6714/10376/8440/71/2597/84790/60/7430/9170/10383/578/2212/7277/6188/29108/7280/347733/10163/10094/7186/4691/10093/3606/3553/10109/581/55845/834/51208/5879/5058/5595/27128/9074/7456/64005/5010/81873/387/3654/4646/1902/6885/3071/84617/7846/6300/837/2768/25/149461
hsa05202	Transcriptional misregulation in cancer	172	0.376517	1.5093	0.00198605	0.00675255	0.0036376	3084	tags=27%, list=15%, signal=23%	4318/2118/6756/6692/890/3576/3486/9915/8091/2119/3065/578/4291/4300/6688/8842/3066/2209/6929/1031/7468/2115/597/5468/942/3684/6495/1649/4613/5328/581/1436/2530/7102/84444/2521/3206/3480/8464/7709/2130/1050/861/3560/8352/51513/8861
hsa05169	Epstein-Barr virus infection	182	0.374442	1.50484	0.00233673	0.00778909	0.00419598	3592	tags=32%, list=17%, signal=27%	1869/890/898/1870/5603/9641/915/4794/1019/3065/578/6850/3117/3066/3383/3122/3123/1017/6502/3115/7188/7186/8819/7431/3718/1871/5708/7097/581/3119/3111/5879/930/811/5293/6772/916/5704/3109/5971/3654/3661/3105/6885/3118/6300/5719/7187/695/5710/965/3113/6890/1380/10213/3112/917/5714
hsa05165	Human papillomavirus infection	303	0.368921	1.55571	2.12e-05	0.000163777	8.82e-05	3812	tags=30%, list=18%, signal=25%	6696/5315/1869/890/1298/1280/1277/898/9641/3912/1278/8324/1741/5933/1311/7283/1019/8321/3065/578/3678/3675/3066/3918/5734/3915/1978/90993/1299/9296/1017/5584/3381/3265/3685/245972/1287/4600/57801/2535/55502/5518/4893/2885/3996/581/5523/1857/26508/7057/8323/5595/5293/1950/6772/2778/1292/3910/1293/3371/3911/284217/182/3693/3661/3105/84552/7187/80326/10312/27175/10488/533/3694/83439/3955/84612/7477/…
hsa05164	Influenza A	147	0.368254	1.44248	0.00678978	0.0190787	0.0102777	3559	tags=29%, list=17%, signal=24%	3576/3838/9641/71/60/1019/578/3117/3383/3122/293/29108/3460/3123/3592/3115/5646/4600/3606/3553/6352/581/3119/3111/29107/834/64499/5595/5293/6772/3109/11100/3458/3661/3118/7187/7177/3113/8480/5605/3112/51284
hsa04915	Estrogen signaling pathway	114	0.368069	1.40318	0.0190207	0.0472047	0.0254291	3571	tags=30%, list=17%, signal=25%	4318/3880/25984/3872/3710/54474/6714/5580/23236/7031/3326/90993/3310/3265/3312/4893/2885/5331/468/5595/5293/4313/7039/3320/2778/3304/7184/3875/3760/10488/808/1509/5605/805
hsa05205	Proteoglycans in cancer	197	0.364229	1.46978	0.00141808	0.00529833	0.00285421	3751	tags=30%, list=18%, signal=25%	4318/2719/3481/1277/5603/3710/6714/7040/5329/1278/8324/71/60/7430/8321/2316/3678/967/6194/2318/3091/7042/3265/3685/10855/8826/4060/2535/7097/4893/5501/5328/2885/5879/5058/7057/8323/5595/7291/5293/4313/5335/6548/867/3693/387/3480/6300/5499/80326/2260/7409/7477/10451/7475/5605/3059/3673/9138
hsa04071	Sphingolipid signaling pathway	121	0.3637	1.39616	0.0158357	0.0398826	0.0214847	4167	tags=30%, list=20%, signal=24%	8877/130367/5603/2207/4363/23236/165679/10715/5880/9294/3265/7186/5518/4893/6610/581/5523/5331/5879/5595/5293/140/91012/387/134/8560/6300/2768/1509/5605/5521/427/10558/8439/2773/253782
hsa04621	NOD-like receptor signaling pathway	157	0.361726	1.42541	0.00650269	0.0187366	0.0100934	3094	tags=25%, list=15%, signal=22%	3576/2919/1535/5603/9641/3710/5580/23236/1536/7226/3326/29108/5585/115362/7188/7186/63940/9447/51393/3606/3553/8767/6352/5331/834/5595/7295/6772/3320/10616/9051/2921/387/3661/6885/114769/6300/7187/837/64127
hsa04060	Cytokine-cytokine receptor interaction	239	0.35643	1.47029	0.00120111	0.0045885	0.00247183	3925	tags=35%, list=19%, signal=29%	6364/2056/6374/3576/2919/6372/7040/27242/3976/6375/3561/8784/10344/1435/1441/7852/8792/23529/4050/56477/2662/3460/53832/3559/3623/3592/146433/7293/84957/7042/6363/53342/1438/10563/4283/9466/4982/3606/6357/3553/10220/6352/3601/5008/9560/1436/9518/51330/7292/10148/50615/608/8744/2921/920/970/6351/3458/10673/939/1896/3560/284340/4049/6361/6373/6846/768211/53833/2833/2826/3594/353500/115650/3600/6366…
hsa05171	Coronavirus disease - COVID-19	210	0.354896	1.44094	0.00178699	0.00613713	0.00330607	3202	tags=40%, list=15%, signal=35%	3576/6206/5603/9641/4312/6181/6132/6205/6227/713/6202/714/3921/712/1536/6175/6850/23521/140801/6130/6193/2212/6223/6194/6187/6217/11224/6141/6135/6188/6176/6155/6222/6125/115004/6232/3592/6165/6191/6157/6201/6159/6158/6161/4600/6152/6233/7097/3553/6133/6128/6143/834/5595/6171/5293/6124/6772/9349/6168/6147/6230/5335/6207/6129/6122/6137/3654/3661/6169/6142/6136/4736/6885/6189/25873/6167/9045/6209/6…
hsa04062	Chemokine signaling pathway	181	0.3541	1.42715	0.00955004	0.025567	0.013773	5112	tags=39%, list=25%, signal=30%	6364/6374/3576/2919/6372/6714/5580/23236/6375/10344/7852/2786/56477/5880/6363/3265/3055/10563/2782/94235/3718/4283/653361/2268/6357/4893/2885/6352/9560/5331/5879/5058/5595/5293/6772/5335/2921/2870/6351/387/146850/2783/59345/6361/7409/6373/6846/2833/2826/10451/1794/6366/5197/6355/2931/409/1230/1234/2773/998/156/56288/414062/2793/1399/1237/1232/2771/7454/5594/2787
hsa05168	Herpes simplex virus 1 infection	479	0.351554	1.56085	1.47e-06	1.67e-05	9e-06	5736	tags=36%, list=27%, signal=27%	9641/55769/6714/388559/10189/90333/7576/162967/125893/148213/148203/81931/578/6850/90649/3678/3117/55422/7594/3122/55786/400713/7561/3460/126017/1978/3123/7772/115004/51427/972/3592/113835/7639/3115/7188/7186/5818/148206/84775/81856/51385/7097/3553/5501/6352/581/3119/3111/170959/90594/91664/79088/10172/170958/100129842/84671/811/5293/6772/342908/80264/348327/91120/90338/3054/3109/171392/284406/34…
hsa04510	Focal adhesion	195	0.343956	1.38312	0.00768569	0.0209051	0.0112616	3822	tags=29%, list=18%, signal=24%	6696/1298/1280/7423/1277/3912/6714/1278/71/1311/60/7408/2316/3678/3675/5228/3918/7791/2318/3915/5880/1299/3381/3265/3685/1287/5501/2885/5879/5058/7057/81/5595/5293/1950/10298/1292/3910/1293/3371/3911/284217/3693/387/3480/56924/5499/3694/7409/1284/10451/5649/3691/3696/3673/64098/5156
hsa04151	PI3K-Akt signaling pathway	314	0.342186	1.45724	0.00065085	0.00276611	0.0014901	3126	tags=28%, list=15%, signal=24%	6696/2056/1298/1280/3481/7423/1277/898/1946/3912/1278/1311/3561/1019/1435/1441/9170/2786/672/6850/3678/3675/10971/2263/5228/3918/6194/7534/3326/3915/2261/1978/90993/1299/3559/5563/4254/1017/5585/3381/3265/3685/374/2782/1287/94235/3718/5518/7097/4893/7533/1945/2885/5523/4602/5008/1436/5879/468/930/7057/5595/5293/1950/2069/92579/7039/3320/1292/3910/1293/3371/2997/3911/284217/3693/3480/146850/1944/7…
hsa04015	Rap1 signaling pathway	196	0.331307	1.33155	0.0150514	0.0383458	0.0206569	5146	tags=38%, list=25%, signal=29%	5217/7423/5603/1946/6714/5909/23236/71/60/7408/1435/9170/55740/2263/5228/3689/2261/5880/5216/4254/5584/3684/3265/1268/4893/136/1945/1436/5331/54518/5879/7057/5595/5293/1950/2778/2357/5335/387/23094/3480/1944/2533/1902/84552/6300/2260/7409/84612/808/3937/10451/2264/5605/805/285/5156/6237/57568/375189/2773/57121/5898/998/284/56288/7422/1399/2889/1969/2771/23683/5594/3082
hsa05200	Pathways in cancer	494	0.316244	1.40411	0.000199364	0.00104283	0.00056177	3461	tags=26%, list=17%, signal=22%	4318/332/1869/112399/890/2056/3576/3481/1029/5888/1164/7423/6513/898/1870/3912/4312/7040/8324/23236/9915/3561/2950/1019/1441/7852/1728/9170/8321/2786/3065/578/6688/3675/3066/5366/2263/5228/3918/5734/79444/3326/3162/3915/2261/2947/3460/5880/1030/3091/3559/3592/4254/1017/7042/6502/374654/5468/3265/3685/7188/1438/7186/2782/1287/94235/3718/1871/7428/2535/4893/2885/581/3601/1436/4436/1857/26508/5331/5…
hsa04910	Insulin signaling pathway	129	-0.385487	-1.41194	0.0137618	0.0354472	0.0190954	2292	tags=19%, list=11%, signal=17%	5257/5170/5140/90673/5566/5836/3643/6517/10580/25759/32/89801/3667/51422/2308/79660/5295/8660/2998/5313/5106/8835/2203/10891/5105
hsa04726	Serotonergic synapse	97	-0.402023	-1.42059	0.0201829	0.049726	0.0267874	2096	tags=19%, list=10%, signal=17%	2791/5566/260293/3357/10411/2775/1644/1562/4129/1843/4128/3709/2788/1564/1573/1565/1558/1559
hsa04727	GABAergic synapse	74	-0.444432	-1.51419	0.0117129	0.0311125	0.0167603	2096	tags=23%, list=10%, signal=21%	2791/5566/114/196883/115/27165/2775/107/2752/10243/10991/2788/23710/6539/6540/6529/18
hsa05207	Chemical carcinogenesis - receptor activation	178	-0.451797	-1.73374	2.19e-05	0.000165307	8.91e-05	2089	tags=24%, list=10%, signal=21%	7367/5566/114/4259/79799/8600/196883/6256/115/6196/2939/7363/1956/4258/9446/28514/2938/595/5465/107/4257/5295/84699/2052/54600/7364/54659/2099/1137/2053/154/54658/1555/1543/7365/2944/7366/1544/9970/367/54657/1576
hsa04922	Glucagon signaling pathway	97	-0.457941	-1.61819	0.00224249	0.00754898	0.00406663	1390	tags=23%, list=7%, signal=21%	5257/5140/5566/5836/150094/32/23235/816/5465/1374/51422/2308/3709/84699/2998/5106/6514/2203/10891/2642/5207/5105
hsa04152	AMPK signaling pathway	114	-0.462412	-1.66656	0.00029963	0.00149815	0.000807054	1649	tags=20%, list=8%, signal=19%	3643/6517/5519/3172/32/3667/595/1374/51422/2308/23417/5295/84699/8660/3479/2998/148/5106/3953/2203/10891/5207/5105
hsa04931	Insulin resistance	104	-0.513435	-1.82623	0.000100553	0.000579459	0.000312154	2229	tags=24%, list=11%, signal=22%	5170/5728/90673/5836/3643/6517/6196/32/3667/5465/1374/51422/2308/51085/79660/5295/84699/8660/2998/5106/6514/11001/10891/10998/5105
hsa00561	Glycerolipid metabolism	57	-0.513591	-1.66729	0.00322637	0.0101571	0.00547163	2058	tags=33%, list=10%, signal=30%	80339/84803/84649/116255/57678/223/9663/8613/2710/219/8611/132158/224/9388/501/26007/3990/217/80168
hsa01200	Carbon metabolism	108	-0.521682	-1.86377	1.54e-05	0.000124272	6.69e-05	1433	tags=32%, list=7%, signal=30%	2098/1892/2271/48/6389/35/51/132158/5096/8801/5095/5091/414328/4594/26275/2806/2805/847/84693/26007/38/5313/6470/4329/189/84706/9104/2203/51179/229/2875/10993/54363/55753/1373
hsa04936	Alcoholic liver disease	125	-0.527915	-1.92778	2.2e-06	2.27e-05	1.22e-05	1345	tags=26%, list=6%, signal=24%	717/3929/223/718/32/9663/34/51/2168/219/595/5465/1374/727/224/51422/720/2308/23417/721/501/929/355/217/2920/130/124/10891/1571/125/126/127
hsa00010	Glycolysis / Gluconeogenesis	61	-0.53213	-1.74187	0.000787501	0.00322591	0.0017378	1212	tags=26%, list=6%, signal=25%	223/219/224/218/501/217/5313/5106/130/124/2203/229/125/126/127/5105
hsa00310	Lysine degradation	62	-0.535064	-1.74693	0.000602707	0.00259393	0.00139735	1744	tags=39%, list=8%, signal=36%	1738/58508/1743/56950/83852/55217/51166/123688/1892/80854/223/85007/219/3033/224/501/2639/38/55526/217/51268/8424/1962/10157
hsa04923	Regulation of lipolysis in adipocytes	51	-0.535811	-1.70051	0.00297714	0.00954933	0.00514422	2551	tags=33%, list=12%, signal=29%	153/51099/5140/5566/114/196883/3643/115/364/4881/3667/5346/107/5295/8660/154/2167
hsa01212	Fatty acid metabolism	56	-0.537544	-1.74348	0.00146858	0.00532858	0.00287051	1933	tags=41%, list=9%, signal=37%	51495/37/1892/54898/35/34/51/84869/10449/23305/1374/3033/30/1376/36/2180/6342/3295/38/7923/51703/1962/33
hsa04920	Adipocytokine signaling pathway	64	-0.542216	-1.78024	0.000546157	0.0024116	0.00129913	1546	tags=23%, list=7%, signal=22%	6517/6256/32/3667/23305/5465/1374/51422/2180/8660/51703/5106/3953/10891/5105
hsa00590	Arachidonic acid metabolism	53	-0.558892	-1.78823	0.00072274	0.00300625	0.00161947	1139	tags=23%, list=5%, signal=21%	81579/873/5320/84647/2053/1573/1555/4051/1571/8529/1558/1559
hsa01230	Biosynthesis of amino acids	68	-0.562591	-1.87531	8.71e-05	0.000510295	0.000274896	800	tags=31%, list=4%, signal=30%	48/2752/5091/875/2806/2805/435/383/445/162417/5313/6470/5053/84706/4143/1491/229/2875/10993/5009/1373
hsa00330	Arginine and proline metabolism	49	-0.567093	-1.78639	0.000853636	0.00341454	0.00183941	1910	tags=51%, list=9%, signal=46%	55748/4843/1160/5033/6303/51056/112483/5625/223/8659/58510/219/2593/4129/224/4128/84735/2628/2806/2805/383/501/112817/217/1610
hsa00270	Cysteine and methionine metabolism	50	-0.594413	-1.87511	0.00037238	0.00175846	0.000947283	1070	tags=30%, list=5%, signal=29%	2729/7263/875/2806/2805/23743/55256/4143/1491/64902/10993/1036/27232/635/6898
hsa04913	Ovarian steroidogenesis	44	-0.618593	-1.91616	0.000123166	0.000675424	0.000363851	2031	tags=36%, list=10%, signal=33%	5566/114/3949/196883/3643/115/10965/122970/641371/107/3294/3479/1573/1583/1543/1586
hsa00760	Nicotinate and nicotinamide metabolism	34	-0.620178	-1.81497	0.0016089	0.00563943	0.00303796	2543	tags=41%, list=12%, signal=36%	56953/93100/5167/83594/23410/54981/23408/10135/4837/25961/133686/23530/316/554235
hsa00770	Pantothenate and CoA biosynthesis	20	-0.629093	-1.65508	0.0166056	0.041514	0.0223636	965	tags=40%, list=5%, signal=38%	5167/219/224/53354/51380/217/51733/1807
hsa02010	ABC transporters	44	-0.629647	-1.95041	5.8e-05	0.000372245	0.000200528	1485	tags=32%, list=7%, signal=30%	23461/1672/1244/5243/368/10060/10350/64240/9429/64241/23460/10351/5244/8647
hsa00790	Folate biosynthesis	24	-0.631818	-1.71711	0.00573622	0.0169593	0.00913595	1233	tags=46%, list=6%, signal=43%	84105/2643/8836/873/55034/4338/4337/10243/5860/249/5053
hsa04979	Cholesterol metabolism	50	-0.634032	-2.00009	3.56e-05	0.000246688	0.000132891	1969	tags=42%, list=9%, signal=38%	4035/3949/1071/350/336/335/344/341/338/9388/3990/27329/345/1593/51129/64240/4018/3931/64241/8647/1581
hsa01240	Biosynthesis of cofactors	146	-0.637239	-2.34444	1e-10	3.09e-09	1.67e-09	3610	tags=48%, list=17%, signal=40%	7390/5373/129607/79646/112724/1352/54578/10229/53630/1738/84274/203/57026/169355/1355/54995/27430/5805/6697/326625/2235/9249/79001/122622/8942/93100/124454/11019/2677/125061/7367/4351/79799/51004/50808/7363/2643/8836/2729/219/4338/224/6999/4337/133686/10243/7360/55163/53354/211/210/23498/54600/7364/54659/1723/217/6470/249/8564/4522/54658/9104/4143/7365/7366/54657/554235/8630/3242
hsa00860	Porphyrin metabolism	40	-0.64114	-1.97112	7.06e-05	0.000421244	0.000226924	3610	tags=57%, list=17%, signal=48%	7390/1352/54578/1355/326625/2235/124454/645/7367/79799/2395/3163/7363/1356/211/210/54600/7364/54659/54658/7365/7366/54657
hsa00983	Drug metabolism - other enzymes	74	-0.662902	-2.25852	2.13e-08	3.78e-07	2.04e-07	1466	tags=38%, list=7%, signal=35%	7084/2939/7363/4258/9446/9/2938/7172/4257/1066/151531/54600/7364/54659/54658/7365/7498/2944/10/51733/8824/7366/1807/1571/1549/54657/1548/1576
hsa00040	Pentose and glucuronate interconversions	32	-0.666607	-1.92991	0.000405915	0.00186501	0.00100468	2089	tags=53%, list=10%, signal=48%	7367/729920/79799/9942/7363/7360/51084/54600/7364/55277/54659/51181/54658/6652/7365/7366/54657
hsa00250	Alanine, aspartate and glutamate metabolism	35	-0.679725	-1.99558	0.000152263	0.000821739	0.000442671	1225	tags=46%, list=6%, signal=43%	27165/8659/443/2346/2752/2806/2805/435/445/7915/189/84706/18/64902/2875/1373
hsa00020	Citrate cycle (TCA cycle)	29	-0.6798	-1.9286	0.000435032	0.00197214	0.00106239	4154	tags=66%, list=20%, signal=53%	50/4191/8802/3418/6390/6391/1738/1743/8803/3419/6392/2271/48/6389/8801/5091/5106/55753/5105
hsa04975	Fat digestion and absorption	34	-0.689205	-2.01698	6.11e-05	0.000378817	0.000204069	1479	tags=44%, list=7%, signal=41%	84649/335/81579/8613/2168/5320/8611/338/84647/2806/4547/38/64240/64241/80168
hsa03320	PPAR signaling pathway	68	-0.689369	-2.29791	3.92e-09	8.9e-08	4.79e-08	1501	tags=51%, list=7%, signal=48%	6256/10580/729359/364/336/335/2710/34/51/5346/2168/23305/5465/1374/30/1376/2180/6342/51703/8309/3158/345/1593/51129/440503/5106/2167/1962/11001/33/116519/1581/10998/5105/1582
hsa00785	Lipoic acid metabolism	18	-0.711873	-1.80817	0.00177786	0.00613713	0.00330607	3340	tags=50%, list=16%, signal=42%	1738/2653/1743/11019/594/1629/55526/116285/55753
hsa01210	2-Oxocarboxylic acid metabolism	31	-0.714231	-2.06205	2.45e-05	0.000178743	9.63e-05	1744	tags=42%, list=8%, signal=38%	51166/594/1629/48/2806/2805/55526/162417/189/84706/64902/2875/55753
hsa04976	Bile secretion	83	-0.721265	-2.49743	1e-10	3.09e-09	1.67e-09	2089	tags=52%, list=10%, signal=47%	7367/5566/114/3949/79799/8671/6579/9971/196883/6256/115/7363/358/1244/107/343/5243/760/28234/2052/54600/7364/54659/64240/54658/9429/10599/64241/7365/200931/570/7366/10864/5244/6822/54657/8647/1581/10998/6580/366/1576/6554
hsa04146	Peroxisome	83	-0.724087	-2.5072	1e-10	3.09e-09	1.67e-09	3154	tags=60%, list=15%, signal=51%	5826/5828/11264/5830/5194/255027/4843/5190/54677/5189/26061/5824/83594/196743/6647/1384/5193/373156/3155/5264/8800/51/23305/10901/55825/10455/30/25961/26063/23417/847/5827/2180/6342/3295/23600/283927/92960/51703/8309/2053/51268/189/1962/11001/7498/51179/570/1610/54363
hsa00620	Pyruvate metabolism	46	-0.731276	-2.27975	6.36e-08	9.41e-07	5.07e-07	1296	tags=48%, list=6%, signal=45%	2271/223/32/98/219/224/5091/501/38/9380/3029/217/5313/5106/130/124/197257/134526/125/126/127/5105
hsa00280	Valine, leucine and isoleucine degradation	48	-0.741699	-2.31828	1.5e-08	2.84e-07	1.53e-07	1362	tags=62%, list=7%, signal=59%	594/1892/1629/3155/223/35/34/219/10449/64087/3033/5096/224/30/5095/11112/4594/26275/36/84693/3712/501/38/3158/217/4329/316/1962/18/64902
hsa00640	Propanoate metabolism	32	-0.746371	-2.16084	4.46e-06	4.03e-05	2.17e-05	1362	tags=53%, list=7%, signal=50%	594/1892/1629/32/79611/35/51/5096/8801/5095/23417/4594/26275/84693/4329/1962/18
hsa00053	Ascorbate and aldarate metabolism	27	-0.747106	-2.08043	1.22e-05	0.000101299	5.46e-05	2089	tags=59%, list=10%, signal=53%	7367/79799/7363/223/219/224/501/54600/7364/54659/217/54658/9104/7365/7366/54657
hsa00380	Tryptophan metabolism	41	-0.759287	-2.34041	2.22e-08	3.78e-07	2.04e-07	2193	tags=66%, list=11%, signal=59%	8942/125061/11185/51166/1892/223/1644/219/4129/3033/224/6999/4128/847/501/2639/38/55526/23498/217/8564/316/1962/64577/130013/1543/1544
hsa00430	Taurine and hypotaurine metabolism	14	-0.766107	-1.85148	0.00112439	0.00434422	0.00234023	497	tags=50%, list=2%, signal=49%	2327/2330/51380/2329/570/1036/2328
hsa00630	Glyoxylate and dicarboxylate metabolism	29	-0.767345	-2.17697	4.5e-06	4.03e-05	2.17e-05	1103	tags=52%, list=5%, signal=49%	48/132158/5096/2752/5095/4594/847/84693/112817/38/9380/6470/189/51179/54363
hsa04610	Complement and coagulation cascades	85	-0.771537	-2.66978	1e-10	3.09e-09	1.67e-09	1480	tags=61%, list=7%, signal=57%	7035/5627/1191/717/1604/718/2147/3053/730/2157/5345/7450/727/2159/715/720/3075/5624/2153/3078/721/733/710/716/2244/2266/735/2243/3426/5648/2155/629/5340/3818/3827/725/1361/2160/2161/2165/4153/732/731/3080/81494/722/462/10747/2158/729/10878/10877
hsa00140	Steroid hormone biosynthesis	56	-0.784427	-2.54422	1e-10	3.09e-09	1.67e-09	1309	tags=57%, list=6%, signal=54%	100861540/7367/79799/1646/1589/7363/1551/412/1109/3294/7923/54600/7364/54659/9420/6718/1577/6715/54658/1583/1543/7365/6716/1586/7366/1571/1544/54657/1581/8630/3290/1576
hsa00591	Linoleic acid metabolism	26	-0.791062	-2.17458	2.11e-06	2.24e-05	1.2e-05	1139	tags=35%, list=5%, signal=33%	81579/5320/84647/1573/1571/1544/1558/1559/1576
hsa00830	Retinol metabolism	62	-0.794306	-2.59333	1e-10	3.09e-09	1.67e-09	1313	tags=60%, list=6%, signal=56%	100861540/7367/79799/1592/216/8228/7363/1551/317749/54884/1562/10901/54600/5959/7364/54659/1577/130/54658/124/316/1555/1543/7365/7366/1544/1549/8608/54657/125/126/127/8630/1558/1559/1548/1576
hsa00650	Butanoate metabolism	26	-0.795424	-2.18658	1.44e-06	1.67e-05	9e-06	1355	tags=58%, list=6%, signal=54%	1892/3155/6296/35/3033/38/3158/116285/7915/1962/18/622/54988/348158/123876
hsa00410	beta-Alanine metabolism	28	-0.797781	-2.24216	2.17e-07	2.84e-06	1.53e-06	1355	tags=64%, list=6%, signal=60%	1892/223/35/51/219/224/218/84735/23417/26275/501/51380/217/4329/1962/18/51733/1807
hsa00260	Glycine, serine and threonine metabolism	38	-0.803259	-2.42043	4.9e-10	1.39e-08	7.48e-09	947	tags=55%, list=5%, signal=53%	2593/132158/4129/4128/2628/55349/875/501/211/9380/1757/6470/51268/189/1491/64902/29958/10993/1610/27232/635
hsa05204	Chemical carcinogenesis - DNA adducts	63	-0.806327	-2.63981	1e-10	3.09e-09	1.67e-09	1324	tags=65%, list=6%, signal=61%	100861540/7367/4259/79799/1646/2939/373156/7363/1551/4258/9446/9/2938/873/1562/6799/4257/1553/6817/2052/54600/7364/54659/1577/54658/64816/1543/7365/2944/10/7366/1571/1544/1549/6822/54657/1558/3290/1559/1548/1576
hsa00220	Arginine biosynthesis	21	-0.809955	-2.12077	3.04e-06	2.95e-05	1.59e-05	1225	tags=57%, list=6%, signal=54%	27165/2752/2806/2805/435/383/445/162417/84706/2875/5009/1373
hsa00980	Metabolism of xenobiotics by cytochrome P450	69	-0.811524	-2.71932	1e-10	3.09e-09	1.67e-09	1324	tags=57%, list=6%, signal=53%	2939/373156/7363/4258/9446/2938/873/4257/218/1553/2052/54600/7364/54659/1564/1577/246181/130/54658/124/1565/1555/1543/7365/2944/7366/1571/1544/1549/6822/54657/125/126/127/3290/1559/22977/1548/1576
hsa00360	Phenylalanine metabolism	13	-0.812518	-1.9211	0.00053805	0.00240706	0.00129668	988	tags=69%, list=5%, signal=66%	1644/4129/4128/218/2806/2805/5053/6898/3242
hsa00982	Drug metabolism - cytochrome P450	64	-0.814444	-2.67404	1e-10	3.09e-09	1.67e-09	1324	tags=59%, list=6%, signal=56%	2939/373156/7363/4258/9446/2938/4129/4128/4257/218/2330/54600/7364/54659/1564/1577/130/54658/124/316/1565/1555/7365/2329/2944/7366/2328/1571/1544/1549/54657/125/126/127/1558/1559/1548/1576
hsa00350	Tyrosine metabolism	31	-0.825472	-2.38321	1.58e-09	3.84e-08	2.07e-08	988	tags=58%, list=5%, signal=55%	1644/1621/4129/4128/218/2806/2805/2184/2954/130/124/316/3081/125/126/127/6898/3242
hsa00071	Fatty acid degradation	43	-0.843235	-2.60682	1e-10	3.09e-09	1.67e-09	1734	tags=72%, list=8%, signal=66%	113612/37/1892/223/1632/35/34/51/219/10449/23305/1374/3033/224/10455/30/1376/36/501/2180/2639/38/51703/217/130/124/1962/33/125/126/127
hsa00340	Histidine metabolism	21	-0.847569	-2.21926	1.34e-07	1.83e-06	9.84e-07	1212	tags=71%, list=6%, signal=67%	3067/223/443/3176/219/4129/224/4128/218/84735/501/217/144193/131669/10841
hsa00120	Primary bile acid biosynthesis	17	-0.903761	-2.26813	2.84e-08	4.59e-07	2.47e-07	1832	tags=88%, list=9%, signal=81%	9023/80270/1109/51302/6342/3295/23600/8309/1593/9420/6718/570/1581/10998/1582
